# Supplementary material for: Gene regulatory network analysis supports inflammation as a key neurodegeneration process in prion disease
Source: BMC Syst Biol. 2012 Oct 15;6:132. doi: 10.1186/1752-0509-6-132 (PMC3607922; doi:10.1186/1752-0509-6-132)
Supplement: Additional file 1 — Supplementary material. [file 1752-0509-6-132-S1.xls]

## Sheet: Raw network
Relation	Type	Sentence	MedLine Reference	Connectivity	# of References	Owner	Effect
TGFB1 --+> TGFBR2	Expression	These data indicate that TGFB1-insensitivity in LbetaT2 cells results from a deficiency in Tgfbr2 expression., Expression of the transforming growth factor-beta type II receptor (TGF-beta RII) is highly regulated and is a critical determinant of the cellular response to TGF-beta., Dysregulated TGF-beta signalling may result from mutations in TGFBR1 and TGFBR2 genes, thus resulting in degenerative…	16384533:13, 11179682:0, 18550062:2, 12038632:8, 10861501:5, 9167190:2, 9516449:3, 11290556:6, 12198207:11, 19088080:4 <more data available...>	2	24		positive
TGFB1 --+> HSPB1	Expression	Retinoic acid enhanced the TGF-beta-induced increase of mRNA for HSP27., The TGF-beta-stimulated increase in the level of mRNA for HSP27 was also attenuated by T(3)., The TGF-beta1-induced down-regulation of LEDGF, Hsp27, and alphaB-crystallin promoters activity was reversed by cotransfection with a plasmid expressing LEDGF., SP600125, a specific inhibitor of stress-activated protein kinase /c-Ju…	11909638:7, 12706291:3, 12649267:8, 18407296:5, 18577533:1198, 18596079:1181, 16055503:1191	2	7		positive
TGFB1 --+> TGFBR1	Expression	Interestingly, TGF-beta1 differentially stimulated or inhibited the expression of TbetaR-I and TbetaR-II mRNA in the gliomas., Dysregulated TGF-beta signalling may result from mutations in TGFBR1 and TGFBR2 genes, thus resulting in degenerative changes in the vessel wall., Furthermore, this truncated Smad4 functioned as a dominant negative form in TGF-beta1-mediated reporter activity and TGF-beta…	10048979:3, 18550062:2, 12860278:5, 12038632:8, 10861501:5, 9516449:3, 12198207:11, 19091788:9, 19038005:5, 15546867:6 <more data available...>	2	30		positive
TGFB1 --+> MET	Expression	In contrast, a combination of IL-6 and TGFbeta1 down-regulated c-met expression as well as Sp1 DNA binding activity., Real-time RT-PCR and Northern and Western blot analyses revealed that TGF-beta1 significantly induced c-met expression in HKC cells, which primarily took place at the gene transcriptional level., With respect to gene expression, fibrotic genes like transforming growth factor-beta …	11469916:13, 15339794:3, 18652820:6, 15770602:6	2	4		positive
TGFB1 --+> A2M	Expression	It was blocked when bovine adrenocortical cells were exposed to 5,6-dichlorobenzimidazole riboside, a potent inhibitor of RNA polymerase II, suggesting that TGF-beta 1 acts as an activator of alpha 2-M gene expression at the transcriptional level., This is supported by the following observations: (i) Treatment of adrenocortical cells by FGF-2 resulted in a time-dependent and dose-dependent increa…	1689294:5, 7524573:1, 9570034:1745, 15618353:1348	2	4		positive
TGFB1 --+> INPP5D	Expression	Activin/TGF-beta-induced expression of SHIP results in intracellular changes in the pool of phospholipids, as well as in inhibition of both Akt/PKB (protein kinase B) phosphorylation and cell survival., TGF-beta1 treatment does not increase IRAK-M or SHIP1 protein expression in shSMAD4 THP-1 cells, whereas it does so in shLUC THP1 cells, indicating that TGF-beta1 regulates IRAK-M and SHIP1 expres…	12447389:5, 20404275:8, 15308103:1213, 15604218:1211, 17947710:1361, 16636301:1257, 19139077:265, 19139077:274, 19542365:220, 15778380:183 <more data available...>	2	16		positive
TGFB1 --+> THBS2	Expression	Using this assay, we observed that thrombospondin-1 and CISP/thrombospondin-2 syntheses were respectively stimulated threefold and twofold by a 24-h treatment with 2 ng/ml TGF beta 1., Further, p38 MAPK mediated induction of collagen I and TSP-2 expression by TGF-beta1 was still achieved in the presence of dexamethasone, showing that dexamethasone does not block p38 while it delays Smad2 phosphor…	7698241:4, 15905080:5, 15616224:1300	2	3		positive
TGFB1 --+> VIM	Expression	Furthermore, induction of vimentin expression by TGF-beta1 and hypoxia was evaluated in gastric cancer cells., Here, we suggest a mechanism to explain how TGFbeta1 contributes to the up-regulation of vimentin expression while blocking myogenesis., Western blotting analysis showed that TGF-beta1 decreased cytokeratin and increased vimentin levels, while DMSO decreased both cytokeratin and vimentin…	20358301:4, 17270292:2, 10580588:7, 20671927:3, 19213777:6, 1879463:2, 19116990:5, 19659836:8, 11752026:1166, 16382155:1202 <more data available...>	2	35		positive
LGALS3 --+> CCND1	Expression	Recombinant galectin-3 induced cardiac fibroblast proliferation, collagen production, and cyclin D1 expression., Interestingly, galectin-3 induces cyclin D1 expression (an early G1 cyclin) and its associated kinase activity in the absence of cell anchorage., We found that galectin-3 induces cyclin D(1) promoter activity in human breast epithelial cells independent of cell adhesion through multipl…	15520318:6, 10463621:6, 12439750:3, 19843071:10, 17403142:1279, 11062152:1156, 11724777:1188, 19190323:249, 15867344:44	2	9		positive
TLR3 --+> CXCL10	Expression	Both TLR3 and RIG-I are required for CXCL10 expression., We established that stimulation of TLR3-positive cell lines and primary human endometrial epithelial cells with dsRNA leads to TLR3-dependent expression of interleukin -6, IL-8, interferon -inducible protein 10, RANTES, and IFN-beta., Furthermore, IRF-3 is thought to be required for Toll-like receptor3-induced type I IFN and IP-10 productio…	18258184:5, 15935884:5, 17660379:1240, 14580333:1257, 15315972:1197, 12453406:1108, 17785432:1346, 17170125:1102, 17332880:1148, 18188453:1255 <more data available...>	2	15		positive
CEBPD --+> CEBPA	Expression	Previous investigations indicated that transcription of the C/EBPalpha gene is sequentially activated during differentiation, initially by C/EBPbeta and C/EBPdelta and later by C/EBPalpha (autoactivation)., Nuclear expression of the 36-kilodalton C/EBP delta protein increases immediately after birth, followed first by increases in the 38-kilodalton C/EBP beta protein expression and then by increa…	10373535:1, 7910803:4, 10623469:4, 18703634:1194, 18930917:1043, 18653467:1203, 12138207:1046, 12186946:1140, 16154099:1059, 17273556:1253 <more data available...>	2	43		positive
STAT3 --+> CEBPA	Expression	Gene expression profile and quantitative PCR analysis of G-CSF-stimulated cell lines revealed that the expression of C/EBPalpha was up-regulated by the activation of Stat3., Treatment of freshly isolated adult rat hepatocytes with 10-100 mM ethanol rapidly (< 3 min) inhibits interleukin-6 (IL-6)-induced STAT3 activation, tyrosine and serine phosphorylation and IL-6-induced CCAAT enhancer binding …	15664994:3, 10486586:2, 15664994:261, 15664994:66, 15664994:47, 15664994:255, 15664994:266	2	7		positive
CD44 --+> MET	Expression	CD44 isoforms bearing heparin sulfate chains can bind to HGF/SF and facilitate its presentation to c-Met., A blocking antibody to CD44v6 decreased HGF-induced c-Met phosphorylation as well as enhanced random- and site-directed migration., In this paper, we demonstrate that the activation of c-Met induced by InlB is dependent on CD44v6, a member of the CD44 family of transmembrane glycoproteins., …	12670907:1, 20357818:6, 19432801:3, 17065554:0, 17923692:2, 12183053:4, 10485493:1212	2	7		positive
LGALS3 --+> TGFB1	Expression	Gal-3 increased transforming growth factor-ß1, -ß2, and -ß3 expression in left ventricle compared with vehicle group; Ac-SDKP inhibited this effect., Thus disruption of the Galectin-3gene blocks fibrosis despite similar expression levels of TGF-ß.	19098114:1203, 16549783:134	2	2		positive
TGFB1 --+> S100A4	Expression	TGF-beta1 increased S100A4 expression in cultured ileal fibroblasts., Furthermore, TGFbeta1 up-regulated epithelial markers CTNNB1 and CTNND1, but suppressed mesenchymal markers, such as S100A4, FGF1 and FGF2., Consistent with these observations, S100A4 increases cell invasion ability induced by TGF-beta in MCF10CA1a.cl1 cells, and depletion of the protein in MDA-MB-231 cells inhibits it., In vit…	20489045:10, 20592463:9, 20070253:8, 19608867:2, 17974953:1193, 12163453:1072, 16889607:1246, 14747385:1161, 19487818:1150, 17562716:291 <more data available...>	2	11		positive
CTSD --+> ABCA1	Expression	Conversely, expression of CTSD increased both ABCA1 mRNA expression and cellular ABCA1 protein.	17032648:6	2	1		positive
TGFB1 --+> CYBB	Expression	Transfection of wild-type mouse cardiac fibroblasts with AAV/TGFbeta (ACT)(1) markedly enhanced the expression of NADPH oxidases (p22(phox), p47(phox), and gp91(phox) subunits) and LOX-1, formation of reactive oxygen species, and collagen synthesis, concomitant with an increase in the activation of p38 and p44/42 mitogen-activated protein kinases ., TGF-ß1 upregulates the expression of p22phox, p…	18182394:3, 12874439:1080, 12482831:1145	2	3		positive
CCND1 --+> HSPB8	Expression	The transient transfection with cyclin D1 increased HSPB8 levels ~2-fold when these blots were quantified in image analysis; the HSPB8 knockdown was ~8-fold in each case.	18006821:1234	2	1		positive
STAT1 --+> MCL1	Expression	Further, mutation of STAT1/STAT2 prevented the effect of both Abeta and SGK1 on Mcl-1 expression.	19609277:10	2	1		positive
TGFB1 --+> ITGB5	Expression	Thus, TGF-beta increases expression of the integrin beta(5) gene by mechanisms involving Sp1/Sp3 and Smad transcription factors., We investigated the effects of PPARalpha ligands on TGF-beta-induced beta3 and beta5 integrin expression and potential interaction between PPARalpha and TGF-beta signaling., In that scenario, however, Peroxisome proliferator-activated receptor-a activation antagonized …	10964912:9, 12456495:3, 17098824:1241, 16249187:1329, 14684628:1206, 12130649:44	2	6		positive
CSF1 --+> NFATC1	Expression	Furthermore, anti-CD11b antibodies inhibited NFATc1 expression induced by M-CSF and RANKL in BMMs., S3 shows the normal osteoclast differentiation and expression of NFATc1 in NFATc2-/- monocyte/macrophage precursor cells that were stimulated with RANKL/M-CSF., Inhibition of c-Fos and NFATc1 expression induced by RANKL and M-CSF in RAGE-deficient prefusion osteoclasts To further understand how RAG…	18775427:4, 16275763:1202, 16606672:1165, 17403683:264	2	4		positive
TGFB1 --+> CSF1	Expression	Anti-TGF-beta 1 decreased (p < 0.05) M-CSF induced colonies in 5/6 donors., Transforming growth factor beta (TGF-beta) increased both the synthesis of CSF-1 and its accumulation in the matrix., The M-CSF activity in the conditioned medium of mouse osteoblast-like MC3T3-E1 cells was increased by TGF-beta as well as interleukin-1 treatment., Here we show that TGF-beta1 induces the expression of mac…	7804125:8, 8591991:10, 8048485:1, 9278333:1, 9492032:1246, 16707491:363, 17332318:77	2	7		positive
TGFB1 --+> RBP1	Expression	In both cell populations, transforming growth factor-beta 1 treatment increased CRBP-1 expression., We also demonstrate that CRBP-1 expression by fibroblasts is regulated in vitro by retinoic acid and transforming growth factor-beta1., The expression of CRBP-1 is regulated at the transcriptional level by TGF-beta and retinoic acid but not synergistically, suggesting a possible common pathway., TG…	12004002:12, 9403724:10, 11319755:4, 12419830:1201	2	4		positive
NCF1 --+> TLR2	Expression	Small inhibitory RNA to p47Phox in THP-1 cells abrogated high-glucose-induced TLR2 and TLR4 expression.	18650365:10	2	1		positive
CD44 --+> TGFB1	Expression	CD44 costimulation increased production of IL-10 in a partially IL-2-dependent manner and also promoted cell surface TGF-beta expression., Mechanistically, we demonstrate that CD44WT cells generated more active TGFbeta than CD44KO cells and that CD44 promotes the activation of TGFbeta via an MMP-dependent mechanism., We previously demonstrated in renal proximal tubular cells that the engagement o…	19635906:4, 18397995:3, 15084590:1, 19457680:7, 15574511:12, 15387373:2	2	6		positive
CD74 --+> CCND1	Expression	CD74 up-regulates expression of cyclin D and cyclin E in HEK293 cells (Fig. 5C)., Our studies document that inhibition of the MIF and/or CD74 decreases cyclin D1 gene expression.	18941249:1274, 17142775:1398	2	2		positive
CEBPA --+> CSF1	Expression	For example, when expressed alone, RUNX1, C/EBPa, and PU.1 are poor activators of the M-CSF promoter.	15988004:1056	2	1		positive
CSF1 --+> CEBPA	Expression	Ectopic expression of THOC5 mimicked M-CSF mediated cell maturation and enhanced protein expression of the myeloid transcription factors C/EBPbeta, C/EBPalpha, Pu-1 and also GAB2 (a PI-3 Kinase and macrophage development regulator)., M-CSF and G-CSF use separate pathways to activate ERK and modify C/EBPa .	19015024:4, 19587381:1161	2	2		positive
CD14 --+> CD86	Expression	In contrast, immature dendritic cells cultured in G4 plus human pancreatic RNase or eosinophil-derived neurotoxin for 48 h, although still CD14-, up-regulated the surface expression of CD83, CD86, and HLA-DR, indicating that human pancreatic RNase and eosinophil-derived neurotoxin treatment induced phenotypic maturation of DCs (Fig. 7A).	15528350:1252	2	1		positive
TGFB1 --+> SOX9	Expression	Moreover, exogenous TGF-beta can induce Sox9 expression in the mandibular arch., In addition, up-regulation of Fibronectin and suppression of Sox9 expression by TGF-beta1 was also found to be mediated by CTGF., Transforming growth factor-beta treatment increased MAPK activity and Sox-9, aggrecan, and collagen type II gene expression., TGF-beta1 increased the Sox9 messenger ribonucleic acid expres…	18684439:6, 17111364:7, 15564911:11, 20157375:7, 20590658:6, 18496879:5, 16575901:3, 17525254:5, 18602912:6, 19321054:8 <more data available...>	2	15		positive
TGFB1 --+> NCF1	Expression	In addition, LPS-induced ERK phosphorylation and subsequent Ser345 phosphorylation on p47phox were significantly inhibited by TGF-beta1 pretreatment., TGF-beta1 at 10 ng/mL significantly increased the intercellular reactive oxidative species production and p47phox expression (P < 0.05)., Transfection of wild-type mouse cardiac fibroblasts with AAV/TGFbeta (ACT)(1) markedly enhanced the expression…	18566433:6, 19292057:5, 18182394:3, 12874439:1080	2	4		positive
TGFB1 --+> TGM2	Expression	In Western blot analysis, TGF-beta1 (1 ng/ml) treatment was found to steadily up-regulate TGase 2 expression for up to 7 days., Transforming growth factor-beta and interleukin -1beta induced Factor XIIIa and tTGase expression in cartilage and meniscal organ cultures., This study suggests that in the isolated perfused rat kidney and in the absence of other exogenous growth factors, TGF-beta1 selec…	16044258:3, 11438463:3, 10505687:11, 17460246:6, 12874459:1070, 14555988:1123, 11686302:1246, 9582307:46, 9114053:189, 11689553:280 <more data available...>	2	18		positive
TGM2 --+> TGFB1	Expression	In addition, TG2 also activates transforming growth factor-beta (TGF-beta)., Particularly relevant is the finding that both TGF-beta and IL-12 regulations were significantly altered in the absence of TG2., Free Gd3+ ions may also activate tissue transglutaminase, which in turn activates transforming growth factor beta (TGF-beta) produced by dendritic cells., Increased TG2 expression in these fibr…	18688035:2, 15905580:8, 19886227:11, 19657147:2, 18558621:6, 12810961:2, 18523305:1259, 15199098:1330, 11686302:1320	2	9		positive
TGFB1 --+> NFATC1	Expression	Similarly, TNF-alpha activates osteoclastogenesis by stimulating translocation of TGF-beta-induced NFATc1., Addition of Transforming growth factor-ß during differentiation to either lineage inhibited NFATc activation., Using quantitative real-time PCR, we found that transforming growth factor-ß1 treatment results in a 4.5-fold increase in NFATc1 transcript levels in neural crest stem cells (Fig. …	18060870:6, 12810687:1296, 15148306:1175	2	3		positive
CD14 --+> CD83	Expression	In contrast, immature dendritic cells cultured in G4 plus human pancreatic RNase or eosinophil-derived neurotoxin for 48 h, although still CD14-, up-regulated the surface expression of CD83, CD86, and HLA-DR, indicating that human pancreatic RNase and eosinophil-derived neurotoxin treatment induced phenotypic maturation of DCs (Fig. 7A).	15528350:1252	2	1		positive
TGFB1 --+> CD14	Expression	At 2 hr, 50 ng/ml TGF-beta 1 significantly lowered CD14 expression (51%, P = 0.043)., TGF-beta and VD3 synergistically increased the expression of differentiation-associated markers such as the CD11b and CD14 antigens, whereas TGF-beta and dexamethasone did not., Furthermore, TGF-beta/D3 treatment (but not D3 alone) elicits the expression of membrane CD14, FcRI, FcRII, CD11a, CD11b, CD11c, ICAM-1…	7526045:5, 10547074:1, 8383719:5, 11698458:1270, 12821938:1143, 18497880:1254	2	6		positive
CD86 --+> TGFB1	Expression	Blockage of costimulatory signal CD(86) at early pregnancy can treat uncertain recurrent spontaneous abortion by stimulating the expression of TGF-beta(1), MMP-9 and PAI-1 and reducing the embryo resorption rate., Activation of T cells with PMA and ionomycin together with CTLA4-CD80/CD86 blockade results in decreased induction of CD25 and Bcl-X(L), reduced interleukin -2, and enhanced transformin…	17697576:14, 12429713:5, 9815262:1210, 10619862:1300	2	4		positive
TGFB1 --+> FCGR2B	Expression	Furthermore, TGF-beta/D3 treatment (but not D3 alone) elicits the expression of membrane CD14, FcRI, FcRII, CD11a, CD11b, CD11c, ICAM-1, and PECAM-1 Ag at a level comparable to that observed on normal human monocytes., IFN-a, IFN-?, TGF-ß, IL-10, and soluble IgG modulated CD32a and/or CD32b on circulating conventional DCs, which was similar to their effects on cytokine-induced monocyte-derived DC…	8383719:5, 16167082:1141	2	2		positive
CD83 --+> CD86	Expression	However, the increase in surface expression of HLA-DR and CD86 after addition of LPS was significantly attenuated in cord DCs, with CD25 and CD83 expression also markedly reduced., Specifically, IRX-2-treated DC increased expression of CD83 and CCR7, markers for DC maturation and migration, respectively, and increased the expression of HLA-DR, CD54, and the costimulatory molecules CD86 and CD40, …	11982599:2, 17667526:4, 17710154:3, 17056542:1160, 17878352:1075	2	5		positive
TGFB1 --+> GFAP	Expression	Cycloheximide did not block the effects of TGF-beta1 or FGF-2 on GFAP mRNA levels, but blocked the inhibitory effects of FGF-2 on the TGF-beta1-mediated increase in GFAP expression., Whereas untreated control cells expressed progressively the glial fibrillary acidic protein (GFAP) after arrest of multiplication, the addition of TGF beta 1 to proliferative cells prevented GFAP expression and accum…	9537840:5, 1397085:4, 15509901:2, 8170537:2, 8361632:2, 18419760:10, 19057972:3, 12118088:4, 10098836:1048, 11867550:1092 <more data available...>	2	14		positive
TGFB1 --+> ABCA1	Expression	TGF-beta1 significantly increased expressions of ABCA1, ABCG1 and SR-BI at both transcriptional and translational levels in a dose-dependent and time-dependent manner., transforming growth factor-ß increases ABC-1 expression and inhibits its down-regulation by interferon-?., TGF-ß1 also reduced foam cell formation by enhancing cholesterol efflux through increasing mRNA expression of ABCA1 and ABC…	20057170:4, 11352993:1189, 11742878:1055, 15995168:2634, 20485864:4	2	5		positive
TGFB1 --+> CLU	Expression	At the same time, TGFbeta1 enhanced clusterin protein and mRNA expression., A single T to G base mutation in the AP-1 site (5'-TGAGGCA) abolishes TGFbeta-induced clusterin promoter transactivation., We hypothesize that activation of the TGF-beta signaling pathway, which often occurs after ionizing radiation exposure, can in turn activate the CLU promoter., Cytokines such as TGF beta 1 and interle…	10066375:3, 9334243:5, 15530543:10, 8892344:4, 9407436:5, 7730444:8, 8170537:2, 10406964:1149, 15671065:1426, 9334243:219 <more data available...>	2	33		positive
TGFB1 --+> SOCS3	Expression	TGF-beta inhibits IL-6-induced SOCS3 promoter activity in T cells., These data show that TGF-beta coordinately induces LIF and SOCS3 to promote prosurvival signaling., Furthermore, TGF-beta rapidly induces sustained SOCS-3 expression in macrophage/osteoclast precursors., In this study, we demonstrate that LPS-induced endogenous TGF-beta1 contributes to the inducible SOCS3 expression in macrophage…	19535626:4, 20181800:8, 12646633:7, 17920684:3, 13679037:8, 18031698:1059	2	6		positive
STAT1 --+> B2M	Expression	The same authors also show that transcription of the ß2-microglobulin gene is down-regulated in mouse Stat1-null T lymphocytes., A direct target of EOMES, IL2RB (CD122) (29), is also 7.4-fold up-regulated. ß-2 microglobulin , which is up-regulated by STAT1 and is part of MHC I, is fivefold up-regulated in L&H cells.	10921891:1271, 18794340:1113	2	2		positive
STAT3 --+> OSMR	Expression	STAT3 activation further enhances OSMR expression, thereby establishing a positive-feedback loop., We found that Stat3flx/flx/NIC tumors expressed lower levels of both cebpd and osmr, two genes that are induced by Stat3 (28, 29)., We show that OSMR expression is dependent on LIF-induced STAT3 and that the subsequent OSMR-mediated signal inhibits the phosphorylation of STAT5 and coordinately activ…	20348953:1139, 19690134:1181, 18927239:1084	2	3		positive
CSF1 --+> CCND1	Expression	Previously we showed that the macrophage-activating agent lipopolysaccharide blocks CSF-1-induced proliferation and cyclin D1 expression in macrophages., We further demonstrated that Cdc42 modulated M-CSF-stimulated cyclin D expression and phosphorylation of Rb and induced caspase 3 and Bim, thus contributing to osteoclast proliferation and apoptosis rates., In contrast to some other growth facto…	9722538:2, 20501942:5, 9608681:6, 10602507:1124, 1483347:100, 9139801:1201, 10453356:1406, 17142780:1172, 11230342:1041, 9722538:50 <more data available...>	2	19		positive
NFE2L2 --+> FTL	Expression	The induction of GSTP1/2, GSTA4, and ferritin light chain mRNAs by butylated hydroxyanisole was decreased in the nrf2-null mouse liver, while the level of TXNRD1 was not changed much.	16135796:1104	2	1		positive
CD151 --+> CD9	Expression	Interestingly, cell surface expression of CD9 was significantly reduced on isolated CD151-null keratinocytes compared to wild-type cells when examined by quantitative immunofluorescence and flow cytometry (Fig. 5), possibly reflecting the requirement for CD151 for CD9 incorporation into these integrin complexes (40).	15199151:1325	2	1		positive
CD14 --+> ITGAX	Expression	Treatment of U937 cells with PMA markedly increased CD14, CD11a, CD11b and CD18 antigen expression, and slightly increased CD11c expression., In particular, those for CD11c and tumor necrosis factor a (TNFa) were markedly increased, and there were lesser, but significant, increases in Spp1, CD14, CD45, CCL9, Toll-like receptor 4 (TLR4), and interleukin-1B (IL-1ß) (Fig. 6G,H).	1689274:1, 18160655:1251	2	2		positive
RAPGEF3 --+> SOCS3	Expression	Conversely, down-regulation of protein kinase C activity with chemical inhibitors or small interfering RNA-mediated depletion of PKCalpha or -delta blocks EPAC-dependent SOCS-3 induction., Firstly, selective activation of EPAC in human umbilical vein endothelial cells increased C/EBP DNA binding activity and recruitment of C/EBPbeta to the SOCS-3 promoter., To determine whether the increase in SO…	19423709:4, 18195020:4, 16914720:1228, 18195020:203, 19423709:274, 18195020:257, 18195020:233, 19423709:122, 19423709:290, 19423709:34 <more data available...>	2	19		positive
IRF8 --+> CSF1	Expression	Additionally, ICSBP expression in ICSBP-deficient cells rescues neurofibromin 1 expression, decreases ERK activation, and abolishes GM-CSF and M-CSF hypersensitivity (34).	16914719:1257	2	1		positive
STAT1 --+> ISG15	Expression	A single mutation (K161A) in the p48 contact region of Stat1 inhibited the Stat1-p48 interaction as well as the IFN-a-triggered ISG15 gene induction, whereas this mutation had no effect on either the Stat1-Stat2 interaction or the IFN-? response which is independent of p48 (Horvath et al., 1996).	10851063:1089	2	1		positive
STAT1 --+> CYBB	Expression	At the same time, STAT1 and IRF-1 together promote the interferon-?-induced transcription of the CYBB gene (26).	16162660:1069	2	1		positive
CSF1 --+> CD14	Expression	It has been demonstrated that the expression of CD16 and CD14 is regulated by macrophage colony stimulating factor (M-CSF) and GM-CSF., M-CSF was also shown by flowcytometric analysis to influence the expression of CD14, a receptor for LPS, which might render monocytes more sensitive to LPS., Daily administration of macrophage colony stimulating factor (M-CSF) to the mice resulted in increased le…	12153694:6, 8877404:9, 10594845:5, 9566797:4, 15256426:1265	2	5		positive
STAT3 --+> FLI1	Expression	A recent study showed that an enhanceosome responsible for activating SCL transcription was required for GATA-2, Fli-1, and Elf-1.37 As the expression of Fli-1 was induced via the STAT3 transcription factor,38 phosphorylation of STAT3 by the binding of HGF to c-met39 might activate Fli-1 or Elf-1.	14701703:1187	2	1		positive
STAT3 --+> CD9	Expression	Furthermore, activation of STAT3 induced the expression of CD9, indicating the LIF/STAT3 pathway is critical for maintaining CD9 expression., In a previous study, the addition of leukemia inhibitory factor or STAT3 activation induced CD9 expression in embryonic stem cells [13], which indicates that the leukemia inhibitory factor/STAT3 pathway is critical for maintaining CD9 expression.	11950938:5, 12954725:1222	2	2		positive
AQP4 --+> SLC14A1	Expression	In aging brain, UT-B1 abundance was increased twofold together with a fourfold increase in aquaporin-4 abundance.	12933359:8	2	1		positive
STAT3 --+> HPGD	Expression	Activation of signal transducer and activator of transcription3 may augment potently the androgen bound receptor signaling and contribute to synergistic induction of 15-PGDH expression by combined treatments with IL-6 and dihydrotestosterone.	14749354:1215	2	1		positive
SLC14A1 --+> GFAP	Expression	The abundance of GFAP, the usual marker of astrocytes and ependymal cells, was increased by 25% with age (data not shown), a variation much smaller than the doubling in UT-B1 or the fourfold increase in AQP-4.	12933359:1196	2	1		positive
AQP4 --+> GFAP	Expression	Likewise, AQP4 deficiency significantly downregulated expression of glial fibrillary acidic protein in perivascular processes of astrocytes., The abundance of GFAP, the usual marker of astrocytes and ependymal cells, was increased by 25% with age (data not shown), a variation much smaller than the doubling in UT-B1 or the fourfold increase in AQP-4.	18281883:2, 12933359:1196	2	2		positive
HLA-B --+> HLA-E	Expression	The only exceptions were HLA-B*1302 and HLA-B*2705, which induced a low level of HLA-E surface expression despite having the inappropriate sequence (Table 1); this is being fully investigated.	9427624:1189	2	1		positive
ITGB2 --+> TLR2	Expression	The anti-CD18 monoclonal antibody markedly reduced TLR2 expression in endothelial cells as induced by polymorphonuclear neutrophils.	14561708:1314	2	1		positive
TLR2 --+> ITGB2	Expression	Peptidoglycan (TLR2 ligand), flagellin (TLR5 ligand), and Imiquimod R837 (TLR7 ligand) could significantly upregulate cell surface expression of intercellular adhesion molecule (ICAM)-1 and CD18, and induce the release of IL-1beta, IL-6, IL-8, growth-related oncogene -alpha, and superoxides of eosinophils.	17332440:5	2	1		positive
TLR3 --+> TGFB1	Expression	Finally, the role of cytokines is difficult to associate with a given Toll-like receptor since Toll-like receptor-induced cytokine production, which was consistently observed, varied with each agonist: one should note however that TLR2, TLR3 and TLR7 agonists preferentially stimulated IL-10 and transforming growth factor-ß production which was not the case for the TLR4 agonist lipopolysaccharide.	20628601:1409	2	1		positive
NFE2L2 --+> SLCO2B1	Expression	As shown in Fig. 4, expression of Oatp2b1 was decreased by PXR and PPARa ligands, and increased by AhR and Nrf2 activators.	15919853:1172	2	1		positive
FLI1 --+> TGFBR2	Expression	Introduction of EWSR1-FLI1 into cells lacking the EWSR1-FLI1 fusion suppresses TGF-beta RII expression, whereas antisense to EWSR1-FLI1 in ES cell lines positive for this gene fusion restores TGF-beta RII expression., Regulation of the TGF-ß RII promoter by EWS-FLI1, FLI1, dnFLI1, EWS-ERG, ERG, dnERG, EWS-ETV1, ETV1, and dnETV1., The ERT (also called ESX/ESE-1) regulates the expression through th…	10508522:7, 10749119:1136, 11719467:1050	2	3		positive
CD74 --+> CD86	Expression	In addition, overexpression of CD74 by mRNA electroporation in Dendritic cells increased the cell surface expression of CD80/CD86 and major histocompatibility complex class II.	18003616:1308	2	1		positive
PLEK --+> CCND1	Expression	The inability of the CKIP-1? pleckstrin homology mutant to promote either cyclin D1 or myogenin expression suggests that membrane association and probably phosphatidylinositol-3-phosphate binding are required for CKIP-1 action., Thus, our results suggest that proto-Dbl and Dbl homology/pleckstrin homology proteins may activate cyclin D1 through activation of JNK, which in turn may activate ATF-2 …	14729969:1317, 11907027:321	2	2		positive
STAT3 --+> CD14	Expression	STAT3 inhibitor pretreatment could also down-regulate high CD14 and CD16 expression by BxPC-3 conditioned medium treatment.	17545630:1248	2	1		positive
TGFB1 --+> GUSB	Expression	Beta-glucuronidase expression was increased by TGF-beta and decreased by IFN-gamma.	9712070:10	2	1		positive
NFATC1 --+> CCND1	Expression	Heit et al. showed that transgenic activation of NFATc1 in ß-cells induces proliferation by inducing Cyclin D and Cdk4 levels [23].	20689817:1266	2	1		positive
ANGPT1 --+> CCND1	Expression	angiopoietin1 up-regulated the expression of cyclin D1 in both of these cells.	16061664:5	2	1		positive
TGFB1 --+> MCL1	Expression	The increased levels of the cytokines, IL-4, IL-10, prostaglandin E2, and TGF-ß enhance the expressions of c-FLIP, Bcl-xL, and Mcl-1, which are involved in the resistance to apoptosis (32-34).	16740684:1107	2	1		positive
TGFB1 --+> AIF1	Expression	Furthermore, functional studies showed specific allograft inflammatory factor-1 isoform expression stimulation by transforming growth factor-beta., Stimulation of peripheral blood mononuclear cells with TGFbeta caused a specific and significant increase in the expression of AIF-1 isoform 2 transcripts (P < 0.005), which was due to stabilization of AIF-1 isoform 2 messenger RNA., Ten percent FCS, …	17053503:3, 16868985:9, 10894811:1159	2	3		positive
LGALS1 --+> CD83	Expression	Furthermore, galectin-1 induced both CD83 and CD86 expression in a dose-dependent manner (Fig. 1D).	16785517:1209	2	1		positive
NFE2L2 --+> GFAP	Expression	Although the Nrf2 knockout mice lacked severe astrogliosis in more than 80% of cases, there was consistent neuronal damage, although it should be noted that we cannot rule out the possibility that the loss of Nrf2 may directly interfere with GFAP expression in astrocytes.	16945104:1253	2	1		positive
NFATC1 --+> ID3	Expression	Accordingly, we propose a model whereby early growth response1-NF-ATc1 cooperatively induces inhibitor of DNA binding 3 expression, which in turn promotes traversal of the ß-selection checkpoint by suppressing the activity of E proteins (54, 56, 68).	17878368:1298	2	1		positive
GFAP --+> VIM	Expression	As for GFAP, increased lesion-induced up-regulation of vimentin expression is also already apparent at 1 dpl, with knock-out animals showing higher expression than wild-type animals (Fig. 5b).	12843240:1209	2	1		positive
CEBPD --+> TF	Expression	In the non-transferrin-expressing HeLa cells, the transferrin promoter could be activated by C/EBP-delta., Suire et al. (12) showed, in cotransfection assays, that overexpression of C/EBP alpha (C/EBP) and C/EBP delta (NF-IL6beta, CRP3) in Sertoli cells stimulated transcription from the cAMP-regulated transferrin promoter containing a C/EBP binding site.	8226864:7, 9927313:1054	2	2		positive
TLR2 --+> CEBPD	Expression	TLR2 signaling by LpqH induced expression of liver inhibitory protein and C/EBPd and enhanced expression of LAP at time points that correlated kinetically with the onset of inhibition of IFN-?-induced CIITA expression., Toll-like receptor2 stimulation also induces C/EBPd expression and binding to the CIITA promoter [31].	17982082:1080, 19629181:349	2	2		positive
OAS1 --+> IRF9	Expression	Similar to expression of 2',5'-oligoadenylate synthetase, Mx, and IFN-stimulated gene17 [15, 17, 22], expression of Stat 1, Stat 2, IRF-9, and IRF-1 in the ovine endometrial S and glandular epithelium during early pregnancy was coordinate with temporal production of Interferon tau by the conceptus [2, 3].	11566724:1278	2	1		positive
PSMB9 --+> CCND1	Expression	Furthermore, analysis by real-time reverse transcription-PCR of the endogenous expression of cyclin D1 and pS2 indicated that the expression level of endogenous cyclin D1 and pS2 was also elevated with overexpression of LMP2 and decreased with LMP2 knockdown (Figure 2C).	16957778:1097	2	1		positive
CSF1 --+> CYBB	Expression	Consistent with this, we find that expression of gp91phox and p67phox protein is also increased by M-CSF differentiation in Western blots of cell lysate proteins (Fig. 1C)., Of interest to the current studies, HoxA9 overexpression in murine myeloid cells does not impair granulocyte-colony stimulating factor- or macrophage-colony stimulating factor-induced expression of gp91Phox, a phagocyte respi…	16210632:1196, 15681849:71	2	2		positive
CSF1 --+> TREM2	Expression	Addition of macrophage colony stimulating factor (M-CSF) to LN cell culture allowed the proliferation and expression of TREM2 in LN cells, and the addition of neutralizing anti-M-CSF antibodies suppressed the proliferation of LN cells despite the expression of TREM2., Whereas Humphery et al. recently reported that TREM-2 expression is induced during in vitro osteoclastogenesis induced by culture …	20345919:4, 16951310:1159	2	2		positive
STAT3 --+> SYNPO	Expression	Stat3-DN inhibited nef-containing vector-induced cyclin E expression and significantly increased synaptopodin expression (Figure 5C).	15343382:1157	2	1		positive
TGFB1 --+> SYNPO	Expression	Anti-TGF-ß antibody 2G7 blocked synaptopodin expression and inhibited the redistribution of zona occludens-1 (Figure 1D).	16207831:1114	2	1		positive
IRF8 --+> CTSC	Expression	Consistent with the Interferon regulatory factor-8-dependent induction of these genes, expression of cystatin C, cathepsin C, and prosaposin transcripts was lower in Irf-8-/- cells than that in wild-type cells (data not shown).	15947094:1145	2	1		positive
TGFB1 --+> PTGS1	Expression	Release of histamine, cysteinyl-leukotrienes, and tumour necrosis factor alpha was strongly reduced whereas prostaglandin D2 generation and cyclooxygenase 1 and 2 expression were upregulated by TGF-beta1., Prostaglandin E2, transforming growth factor-beta, and interleukin-1 beta variably regulate the expression of cyclooxygenase 1, cyclooxygenase 2, and lysyl oxidase in IMR90, human embryo lung f…	15951536:7, 8872612:0, 9348193:1158	2	3		positive
LGALS1 --+> CD86	Expression	Furthermore, galectin-1 induced both CD83 and CD86 expression in a dose-dependent manner (Fig. 1D)., Compared with eGFP-Dendritic cells, Galectin-1-Dendritic cells had enhanced levels of IAd, H2Kd, CD40, CD54, CD80, and CD86 expression (Fig. 4A)., Incubation of nontransduced Dendritic cells for 18 h with medium supplemented with 10 µM soluble human Galectin-1 induced an increase of IAd and CD86 e…	16785517:1209, 16751364:260, 16751364:264	2	3		positive
ANGPT1 --+> APLN	Expression	angiopoietin 1 induces apelin expression on ECs .	18200044:1080	2	1		positive
SOX9 --+> CLU	Expression	Mutant Kras blocks acinar regeneration in favor of a persistently dedifferentiated state. (A-H) Clusterin and Sox9 (I-P) expression during regeneration and Kras-induced acinar-to-ductal metaplasia. (A and I) Clusterin expression is limited to some normal ducts in PBS-treated Pdx1-CreEarly mice, while Sox9 is restricted to ducts and centroacinar cells (arrowheads). (E and M) Acini in PBS-treated P…	20071774:1134	2	1		positive
TLR2 --+> LCN2	Expression	LCN2 expression is increased in response to activation of TLR2 and TLR4 signaling by bacterial peptides (42).	18317594:1267	2	1		positive
STAT3 --+> SBNO2	Expression	IL-10-mediated induction of ETV3 and SBNO2 expression was dependent upon both STAT3 and a stimulus through the TLR pathway.	18025162:2	2	1		positive
TGFB1 --+> IL13RA1	Expression	Transforming growth factor-ß can enhance the effects of IL-13 on activation and survival of eosinophils, and on the surface expression of IL-13Ra1 on eosinophils (Myrtek et al., 2004[Go]).	16888081:1218	2	1		positive
TGM2 --+> CYBB	Expression	Inhibition of cross-linking activity of TG2 by monodansylcadaverin in these cells led to diminished nitroblue tetrazolium positivity, production of less superoxide anion, and decreased expression of GP91PHOX, the membrane-associated subunit of NADPH oxidase.	16763214:3	2	1		positive
PTPN6 --+> ITGB2	Expression	Surface expression of ß2 integrins is increased on motheaten polymorphonuclear leukocytes .	11067945:1301	2	1		positive
P2RY6 --+> TGFB1	Expression	Furthermore, a P2Y6 receptor antagonist MRS2578 suppressed the stress-induced expression of periostin and transforming growth factor-ß messenger ribonucleic acids in vitro and in vivo.	19008857:1266	2	1		positive
STAT3 --+> VIM	Expression	Specific inhibition of STAT3 activation by Janus kinase2-specific inhibitor AG490 blocked STAT3 phosphorylation, cell motility, induction of N-cadherin and vimentin expression and IL6 production., Stat3 can enhance transcription of the vimentin gene.	19088723:9, 14712222:1097	2	2		positive
STAT1 --+> HLA-E	Expression	STAT-1 and GATA-1 bind to the IRR and upstream IFN response region, respectively, to stimulate transcription from the HLA-E promoter (73)., The transcription factors Stat-1 and GATA-1 bind to the IFN response region and upstream IFN response region, respectively, to stimulate transcription from the HLA-E promoter (26, 27).	18566411:1611, 17142760:1073	2	2		positive
CD44 --+> VIM	Expression	Serial transplantation of elongated epithelial cells results in progressive loss of tumorigenic potential; tumor heterogeneity; CD44, E-cadherin, and epithelial cytokeratin expression and increased alpha-smooth muscle actin I and vimentin expression.	18957543:2	2	1		positive
CSF1 --+> SERPING1	Expression	Interferon-gamma and alpha , colony stimulating factor-1, interleukin-6 (IL-6) and tumor necrosis factor-alpha (TNF-alpha) all induce C1-INH synthesis in a variety of cell types.	9777421:6	2	1		positive
TGFB1 --+> CSF1R	Expression	In contrast, TGF-beta 1 down-modulated IL-3 and CSF-1 receptor expression by 54 and 55%, respectively, by 24 h., Cell surface expression of the monocyte/macrophage-specific marker c-fms was increased 3.1-fold following TGF-beta 1 treatment., Antagonists of TGF-beta1 signaling significantly inhibited both the induction of c-fms expression and cellular invasiveness, suggesting that additional studi…	8409417:3, 8930403:10, 19505996:8, 17332318:234, 17332318:219, 17332318:248, 17332318:223, 17332318:289, 17332318:84, 17332318:235 <more data available...>	2	13		positive
ITGAX --+> CD86	Expression	We found that the expression level of co-stimulatory molecules, CD40, CD54, CD80, CD86 and CD11b, were elevated evidently, except CD11c, I-A(d) and H-2K(d)., As reported previously (24), bone marrow-derived macrophage-derived dendritic cells expressed high levels of CD11c, CD86, and I-Ab, and LPS up-regulated the expression of CD86 and I-Ab.	20499643:4, 19336404:170	2	2		positive
AIF1 --+> GFAP	Expression	Following paw incision and at spinal L5 segment GFAP expression was increased in laminae I-II and Iba1 in deep laminae on day 1, in the entire dorsal horn on day 4 and dissipated on day 7 after paw incision in parallel with the allodynia.	18538310:6	2	1		positive
APLN --+> CCND1	Expression	Apelin-13 also increased the levels of cyclin D1, cyclin E and pERK1/2., The Akt inhibitor 1701-1 significantly diminished the expression of phospho-Akt, phospho-ERK1/2, and cyclin D1 stimulated by apelin-13.	18508473:6, 20539939:4	2	2		positive
CSF1 --+> TLR2	Expression	CSF-1 also down-regulated expression of TLR1, TLR2, and TLR6, but not the LPS receptor, TLR4, or TLR5., TLR-2 expression on monocytes was enhanced by macrophage colony-stimulating factor (M-CSF) and interleukin-10 (IL-10), but was reduced by transforming growth factor beta1, while CD16 expression was inducible by these cytokines., Toll-like receptor 2 and 4 surface expressions on human monocytes …	11751985:7, 15146415:10, 11672593:100	2	3		positive
FCGR2A --+> CD14	Expression	We found 1) increased FMLP receptor and decreased C5a receptor expression, 2) a normal expression of intracellular FMLP receptors after incubation with PMA, 3) increased loss and decreased re-expression of FMLP receptors after incubation with this peptide, 4) normal expression of adhesion glycoproteins CR3 (CD11b/CD18) and LFA1 (CD11a/CD18), 5) further signs of in vivo preactivation: high express…	1370419:3	2	1		positive
CXCL10 --+> ISG15	Expression	Consistent with this finding, Respiratory syncytial virus-induced beta interferon (IFN-beta), interferon-inducible protein 10 (IP-10), chemokine ligand 5 (CCL-5), and IFN-stimulated gene 15 (ISG15) expression levels were decreased in RIG-I-silenced cells during the early phase of infection but not at later times (18 h postinfection).	17108032:5	2	1		positive
NFATC1 --+> PDPN	Expression	In vitro, endogenous and VEGF-A-induced VEGFR-3 and podoplanin expression by human microvascular endothelial cells was reduced by siRNA to NFATc1, to levels comparable to reductions seen with siRNA to Prox-1.	19233265:8	2	1		positive
TGFB1 --+> SRGN	Expression	Metabolic labeling experiments reveal that TGF-beta induces selectively the expression of proteoglycan-I, whereas the level of proteoglycan-II remains unaltered.	1863601:2	2	1		positive
STAT3 --+> TF	Expression	proteolysis-inducing factor activates both the transcription factors NF-kB and STAT3, which result in the increased production of IL-8, IL-6, and C-reactive protein and the decreased production of transferrin.	11259367:4	2	1		positive
B2M --+> TGFB1	Expression	AGE-beta2m also induced TGF-beta1 production by macrophages in a dose-dependent manner (410 +/- 80 pg/mL at 12.5 microg/mL, 621 +/- 62 pg/mL at 25 microg/mL, and 776 +/- 62 pg/mL at 50 microg/mL of AGE-beta2m).	10652049:6	2	1		positive
CSF1 --+> C3	Expression	Macrophage colony-stimulating factor (M-CSF) enhances complement component C3 production by human monocytes/macrophages.	8477063:100	2	1		positive
STAT3 --+> CXCL10	Expression	Inhibitors of p38 mitogen-activated protein kinase, c-Jun N-terminal kinase (JNK), phosphatidylinositol-3-OH kinase and signal transducer and activator of transcription 3 decreased OSM-induced CXCL10 production.	19616927:6	2	1		positive
TGFB1 --+> CX3CR1	Expression	TGF-beta1 upregulates CX3CR1 expression and inhibits fractalkine-stimulated signaling in rat microglia., These results showed that TGFß enhanced CX(3)CR1 expression and attenuated the LPS-induced increase in IL-1ß expression.	12446007:100, 20570721:11	2	2		positive
CEBPA --+> PROS1	Expression	Reporter gene analysis suggests that members of the CCAAT/enhancer binding protein (C/EBP) family of transcription factors are potent activators of protein S gene transcription in HepG2 cells.	17061980:6	2	1		positive
CSF1 --+> ITGB2	Expression	The levels of CD11a and CD18 expression on granulocytes were significantly enhanced by administration of M-CSF.	11789672:6	2	1		positive
CSF1 --+> LGALS3	Expression	Macrophage colony-stimulating factor (M-CSF), which is present at increased levels in MRL/lpr mice, but not in MRL/Mp- +/+ mice, induced the expression of Mac-2 antigen and Fas antigen on spleen adherent cells of MRL/Mp- +/+ mice.	8870694:4	2	1		positive
CSF1 --+> TNFRSF1A	Expression	Cell surface expression of TNFR1/2 expression on monocytes was induced by IL-10, and more efficiently in combination with M-CSF.	16859503:4	2	1		positive
GFAP --+> APOD	Expression	ApoD levels increased by 35% in the peri-infarct area after 10 and 30 days after pMCAO, mainly in neuron-specific nuclear protein (NeuN) positive neurons and glial fibrillary acidic protein (GFAP) positive astrocytes.	20083089:4	2	1		positive
NFE2L2 --+> PRDX6	Expression	Cotransfection with Nrf2 stimulated the Prdx6 promoter in an antioxidant-response element-dependent manner, whereas it was negatively regulated by Nrf3. siRNA targeting Nrf2 down-regulated reporter gene expression, whereas siRNA targeting the Nrf2 repressor, Keap1, up-regulated it.	18973804:4	2	1		positive
TGFB1 --+> ALOX5AP	Expression	The addition of anti-TGF-beta1 antibody reduced hydroxynonenal-induced 5-LOX and FLAP expression by 40%, indicating the partial involvement of a TGF-beta1-dependent mechanism., The expression of FLAP in Osteoarthritis osteoblasts is also modulated differently by 1,25(OH)2D3 and TGF-beta depending on their endogenous low and high prostaglandin E2 levels., TGFbeta1 and/or 1,25(OH)(2)D(3) induced a …	20144213:12, 17156456:12, 15593193:4, 11090070:5	2	4		positive
AIF1 --+> CCND1	Expression	In contrast, the down-regulation of daintain/AIF-1 expression decreased cyclin D1 expression and inhibited the transcriptional activity of nuclear factor-kappa B.	18341653:7	2	1		positive
B2M --+> CCND1	Expression	Cyclin D1 and cyclin D2 transcripts are strongly induced by epidermal growth factor, and beta 2-microglobulin transcripts are strongly induced by TGF-beta in BALB keratinocytes released from quiescence by addition of epidermal growth factor.	8845303:4	2	1		positive
TGFB1 --+> TF	Expression	However, in quiescent, well-differentiated cells, TGF-beta repressed the mitogenic responses to both nutrients alone (by 90%) and to nutrients plus the exogenous stimulatory factors epidermal growth factor (E), insulin (I), and transferrin (T) (by 55-65%)., TGF-beta(1) and bFGF upregulate transferrin gene expression of cultured lens epithelial cells remarkably, can reduce lenticular oxidative dam…	1701348:3, 11835825:8	2	2		positive
HLA-C --+> CD86	Expression	We found that the expression level of co-stimulatory molecules, CD40, CD54, CD80, CD86 and CD11b, were elevated evidently, except CD11c, I-A(d) and H-2K(d).	20499643:4	2	1		positive
STAT1 --+> HSPB1	Expression	STAT-1 was required for transcriptional activation of the HSP27 gene, but not for the HSP70 gene, and cDNA transfection of STAT-1 in mumps virus-infected cells restored thermotolerance.	12917439:6	2	1		positive
CEBPA --+> CASP8	Expression	These findings indicate that C/EBPalpha or its oncoproteins activate the bcl-2 and FLICE inhibitory protein genes by tethering to their promoters through bound NF-kappaB p50.	18987666:8	2	1		positive
CHI3L1 --+> SOX9	Expression	HC-gp39 induced both SOX9 and type II collagen synthesis.	16949314:5	2	1		positive
TGFB1 --+> HPGD	Expression	Induction of 15-PGDH expression by TGF-beta1 was synergistically stimulated by the addition of Wnt3A which was inactive by itself., A number of anti-cancer agents, such as transforming growth factor-beta1 (TGF-beta1), glucocorticoids and some histone deacetylase inhibitors were found to induce 15-PGDH expression.	16844092:6, 17481556:12	2	2		positive
CD14 --+> CD68	Expression	human microglia cell line clone 3 cells are typical microglia, as suggested by the constitutive expression of Iba-1 and CD14, and IFN-gamma-induced expression of CD11b, CD68 and MHCII.	20375612:3	2	1		positive
GFAP --+> MET	Expression	Both Nf1(GFAP)CKO and wild-type astrocytes induced MET expression in neurites of wild-type hippocampal neurons in vitro, suggesting that astrocyte-derived signals may induce MET in Nf1 mutant mice.	17348023:5	2	1		positive
SOX9 --+> LXN	Expression	BMP-2 treatment upregulated Sox9 expression, and Sox9 stimulated the promoter activity of latexin.	19059214:7	2	1		positive
CEBPD --+> CCND1	Expression	Silencing of C/EBPdelta, Cdc27, or the anaphase promoting complex/cyclosome coactivator Cdh1 (FZR1) in MCF-10A breast epithelial cells increased cyclin D1 protein expression.	20439707:3	2	1		positive
STAT1 --+> IFIT3	Expression	Our results suggest that the induction of IFIT4 transcription by IFN-alpha depends upon sequential activation of PKCdelta, JNK and STAT1, and that the influence of PKCdelta or JNK on interferon-alpha-mediated induction of IFIT4 is dependent upon the phosphorylation of STAT1 at Ser-727.	17933493:6	2	1		positive
CSF1 --+> P2RX7	Expression	Furthermore, lipopolysaccharide and M-CSF could up-regulate P2X7 receptor expression in monocytes, while IFN-gamma, TNF-alpha and GM-CSF had weak effects, but pretreatment with these inducers could not further enhance lipopolysaccharide-stimulated P2X7 receptor expression in monocytes.	15830104:6	2	1		positive
AXL --+> SOCS3	Expression	In this issue, Rothlin et al. (2007) uncover a complex negative feedback mechanism to limit Toll-like receptor signaling involving the Tyro3/Axl/Mer family of receptor tyrosine kinases, which induce expression of the inhibitory proteins SOCS1 and SOCS3.	18083093:1	2	1		positive
TGFB1 --+> ITGAX	Expression	Furthermore, TGF-beta/D3 treatment (but not D3 alone) elicits the expression of membrane CD14, FcRI, FcRII, CD11a, CD11b, CD11c, ICAM-1, and PECAM-1 Ag at a level comparable to that observed on normal human monocytes.	8383719:5	2	1		positive
C1QA --+> C3	Expression	Production of complement C3 by Mphi is stimulated by C1q strongly, while the effect of mannan-binding lectin is much weaker.	10898508:6	2	1		positive
AIF1 --+> CD68	Expression	human microglia cell line clone 3 cells are typical microglia, as suggested by the constitutive expression of Iba-1 and CD14, and IFN-gamma-induced expression of CD11b, CD68 and MHCII.	20375612:3	2	1		positive
CSF1 --+> CSF1R	Expression	However, after 48 h, M-CSF significantly stimulated c-Fms expression., IL-10 together with M-CSF increased the expression of M-CSF receptors., This treatment completely prevented M-CSF-induced c-Fms expression in a dose-dependent manner but had little effect on TNFa-induced c-Fms up-regulation (Fig. 5D)., Incubation with CSF-1 down-regulated CSF-1R expression and was associated with proliferation…	16461346:213, 8978307:46, 16461346:221, 19819976:310, 19059913:261, 19628784:169	2	6		positive
STAT1 --+> CASP1	Expression	Activation of caspase-1 gene expression requires IRF-1 and Stat-1 (24, 32)., In addition, overexpression of STAT-1 together with interferon-? treatment further enhanced the activity of the caspase-1 promoter., Recently, interferon-? and STAT-1 have been shown to modulate the level of caspase-1 expression in non-cardiac cells (28)., Moreover, transfection of antisense STAT-1 inhibited both the int…	16135520:78, 10744676:204, 10744676:201, 10744676:206, 12714587:265, 17339457:351, 10744676:212, 10640742:219, 10744676:264, 9694822:49	2	10		positive
TGFB1 --+> CCND1	Expression	The expression of cyclin D1 in MCF10A cells is regulated by TGF-ß treatment., In addition, Sox17 counteracted repression of the cyclin D1 promoter by TGF-ß1 and Smad3., These results strongly suggest that TGF-ß regulates cyclin D1 expression in a ß-catenin-dependent manner., TGF-ß stimulates cyclin A expression without affecting cyclin D-cdk4/6 activity in suspended NRK cells., TGF-ß stimulated c…	18715870:116, 19479035:326, 16690606:242, 10702223:90, 16690606:239, 16690606:67, 19479035:260, 16517699:263, 15811853:143, 19479035:288 <more data available...>	2	19		positive
GRN --+> CCND1	Expression	In these cells, PCDGF/GP88 was shown to mediate the mitogenic activity of estrogen by stimulating cyclin D1 expression (20) ., granulin/epithelin precursor leads to activation of the mitogen-activated protein kinase pathway and to stimulation of cyclin D1 protein expression., Effect of PCDGF on cyclinD1 and c-myc expression in MCF-7 cells. (A) Stimulation of cyclin D1 expression by PCDGF., PCDGF …	14996734:66, 15653695:83, 11134521:212, 11134521:207, 11134521:254, 11134521:228, 11134521:220, 11134521:263	2	8		positive
CSF1R --+> PTPN6	Expression	Traumatic injury to the central nervous system activates microglia and strongly increases expression of SHP-1, which physically associates with and is activated by c-Fms in these cells (17).	12361947:312	2	1		positive
PTPN6 --+> CYBB	Expression	Consistent with this, SHP1 inhibition increases gp91PHOX and p67PHOXmRNA in undifferentiated U937 cells., In undifferentiated U937 cells, we found that overexpression of CS453-SHP1 increases gp91PHOX and p67PHOX mRNA abundance relative to control vector transfectants (Fig.2 C).	11483597:208, 11483597:223	2	2		positive
TLR2 --+> CD86	Expression	TLR2 is essential for neisserial porin up-regulation of B7-2 and class II MHC in B cells ., Anti-TLR2 blocked increases in the CD86 median fluorescence intensity, but not the percentage of cells positive for CD86., There may be some differences in the Toll-like receptor2-mediated signaling pathway between cytokine production and CD83/CD86 expression., This indicates that the up-regulation of B7-2…	11823477:142, 11160304:195, 11160323:247, 11823477:146, 11160323:191, 19109203:128, 11316801:237, 19109203:149, 11160304:179, 11823477:182	2	10		positive
LCN2 --+> GFAP	Expression	Third, the LCN2-induced GFAP expression was blocked by a nitric oxide synthase inhibitor NG-monomethyl-L-arginine (Fig. 8F,G)., Because LCN2 also induced GFAP expression in astrocytes in our study (Fig. 6), we next attempted to determine whether NO is involved in the LCN2 actions in astrocytes., Rho/ROCK pathway appeared to play a pivotal role in regard to LCN2 actions on astrocyte morphology, ba…	19129400:366, 19129400:358, 19129400:384, 19129400:439	2	4		positive
TGFB1 --+> Ctla2a	Expression	This suggests that TGF-ß promotes the up-regulation of the CTLA-2a expression on responding T cells.	19801522:182	2	1		positive
TREM2 --+> CD86	Expression	Ligation of triggering receptor expressed on myeloid cells-2 induced increased cell surface expression of CD40, CD86, and MHC class II but Ag-capturing mechanisms were not down-regulated (53)., KARAP/DAP12-TREM2 triggering on human Dendritic cells promotes incomplete maturation process, i.e., Dendritic cells up-regulation of CCR7, CD40, CD86, and MHC class II molecules, but not TNF-alpha nor IL-1…	14978127:315, 15128777:291	2	2		positive
STAT3 --+> MET	Expression	U-STAT3 induces the expression of well-known oncogenes, such as MRAS and MET, which are late-phase genes induced by IL-6.	19478064:203	2	1		positive
TLR2 --+> ITGAX	Expression	The TLR2 agonist Pam3Cys significantly stimulated the maturation of DCs by enhancing the surface expression of CD11c, MHC class I, MHC class II, CD40, CD80, and CD86.	19109203:128	2	1		positive
LGALS1 --+> TGFB1	Expression	We demonstrate here that Recombinant galectin-1 treatment induces the production of substantial amounts of TGF-ß1 and IL-10, which in turn may be responsible for counterregulating the uveitogenic Th1 response.	16670344:282	2	1		positive
CX3CR1 --+> TGFB1	Expression	CX3CR1 promotes TGF-ß1 expression and myofibroblast accumulation in wounded skin ., CX3CR1 promotes TGF-ß1 expression and activated fibroblast accumulation in wounded skin., These results suggest that CX3CR1 activity in vivo promotes TGF-ß1 production, which promotes accumulation of a-smooth muscle actin+-activated fibroblasts, which are the direct source of collagen, a key constituent of granula…	18097059:296, 18097059:303, 18097059:301	2	3		positive
STAT1 --+> IFI27	Expression	From results presented here, it is reasonable to propose that up-regulated STAT1 may enhance IFI27 and OAS1 expression in breast tumors.	19478064:183	2	1		positive
TGFB1 --+> ADAMTS1	Expression	Expression of ADAMTS1 is induced by transforming growth factor-ß in keratinocytes.	15843381:262	2	1		positive
CXCL14 --+> CD86	Expression	Fig. 5 shows that the addition of 200 ng/ml CXCL14 to dendritic cell markedly up-regulated expression of CD83, HLA-DR, CD86, and CD80 molecules when compare with CXCL14-untreated dendritic cell.	15843547:292	2	1		positive
CXCL14 --+> CD83	Expression	Fig. 5 shows that the addition of 200 ng/ml CXCL14 to dendritic cell markedly up-regulated expression of CD83, HLA-DR, CD86, and CD80 molecules when compare with CXCL14-untreated dendritic cell.	15843547:292	2	1		positive
CLEC5A --+> NFATC1	Expression	We also demonstrate that MDL-1 activation increases the expression of NFATc1 and ATPV0D2, which control cell fusion (Lee et al., 2006), as well as regulating bone resorption via TRAP and cathepsin K in osteoclasts (Takayanagi, 2005a).	20212065:226	2	1		positive
TLR2 --+> HSPB1	Expression	TLR1/2 ligand palmitoyl-3-cysteine-serine-lysine-4 (Pam3CSK4) induces activation of PKDs via a PKC-independent manner, and Pam3CSK4-induced expression of heat shock protein 27 and MCP-1, as well as activation of PKDs, is inhibited by Gö6976, but not by broad-spectrum PKC inhibitors, in mouse bone marrow-derived mast cells (26).	19414785:65	2	1		positive
TLR2 --+> STAT3	Expression	TLR2 activation triggers STAT3 and Smad3 activation., TLR2 activation sequentially stimulates NF-?B, STAT3 and Smad3 activation., In addition, blockade of TLR2 abrogated peptidoglycan-SA-induced STAT3 and Smad3 activation. [thumbnail] ., Secondly, HSP60 activation of TLR2 mediates the expression and phosphorylation of Stat3 in tumor cells., These finding indicated that peptidoglycan-SA-stimulated…	20520770:250, 20520770:260, 20520770:255, 19654875:266, 20520770:318, 19654875:200, 20520770:319, 19654875:159, 19654875:164	2	9		positive
CEBPD --+> SOCS3	Expression	The doxycycline-dependent expression of C/EBP-d neither increased Spi-2 and Socs3 transcripts nor interfered with their induction by IL6RIL6 (Fig. 5B).	14600146:227	2	1		positive
TGFBR1 --+> TGFB1	Expression	This persistence was because of autocrine synthesis of TGF-beta1, which was inhibited by both anti-TGF-beta1 antibody and the ALK5 inhibitor SB431542., Based on these findings, we hypothesize that the interaction between c-Ski and TßRI might interfere with nuclear translocation of the R-Smad/Smad4 complex, thereby attenuating TGF-ß signaling., These results show that constitutively reduced Tgfbr1…	19193641:6, 20959473:4, 19147584:4, 19535626:7, 19432813:7	2	5		positive
CYBA --+> CYBB	Expression	Small interference RNA for p22(phox) prevented glycated low-density lipoprotein-induced expression of NOX2, HSF1, and PAI-1 in endothelial cells.	20630999:9	2	1		positive
PLAT --+> CCND1	Expression	Ectopic overexpression of an uninhibitable GSK3ß mutant eliminated tPA-induced cyclin D1 expression., Blockade of Erk1/2 activation or knockdown of p90RSK suppressed tPA-induced GSK3ß phosphorylation, cyclin D1 expression, and fibroblast proliferation.	20724593:6, 20724593:4	2	2		positive
LYN --+> MCL1	Expression	Inhibition of Lyn or rescue of miR181b expression reduced Mcl-1 expression in the MYL-R cells., Finally, stimulation of Lyn expression by 1,25-dihydroxyvitamin D(3) treatment in HL-60 cells, a cell model of acute myelogenous leukemia, decreased miR181b expression and increased Mcl-1 expression.	20693279:7, 20693279:10	2	2		positive
P2RX7 --+> CASP1	Expression	We recently reported that P2X7 receptor (P2X7R)-induced activation of caspase-1 inflammasomes is accompanied by release of MHC class II protein into extracellular compartments during brief stimulation of murine macrophages with ATP., Furthermore, the production of IL-18 and IL-1beta and caspase-1 activation were induced independently of a P2X7 purinergic receptor, and the inability of Delta"regio…	19342685:0, 19596775:7	2	2		positive
TLR3 --+> CLU	Expression	Conclusively, TLR3 activation induces expression of cytoprotective and anti-inflammatory CLU by vascular smooth muscle cells and mice, to potentially counteract atherosclerotic pathology., Toll-like receptor 3 mediates expression of clusterin/apolipoprotein J in vascular smooth muscle cells stimulated with RNA released from necrotic cells.	20692254:10, 20692254:100	2	2		positive
STAT1 --+> CXCL10	Expression	STAT1 was critical for IFN-gamma induction of both the Cxcl9 and Cxcl10 genes in microglia and in microglia and astrocytes, respectively.	20585034:7	2	1		positive
TGFB1 --+> STAT1	Expression	IFN-gamma down-regulates TGF-beta1-induced IgA expression through Stat1 and p300 signaling.	20016942:100	2	1		positive
ITGB2 ---| TGFB1	Expression	Having demonstrated the role of CD18-ICAM-dependent binding in monocyte-stimulated TGF-ß1 generation after TNF-a stimulation, we next examined the role of cell surface hyaluronan in these experiments., Collectively, our results indicate that CD18 at wild-type expression levels leads to effective DC-Treg contacts for the induction of sufficient TGF-ß1 expression by Tregs, while decreased CD18 expr…	15574511:1201, 18521187:1264	2	2		negative
APLN ---| CSF1	Expression	IL-6, M-CSF, and macrophage inflammatory protein-1a expression levels were also decreased by apelin, although these differences did not reach statistical significance.. [Figure 5] View larger version (11K): [in this window] [in a new window] .	19304942:1182	2	1		negative
TGFB1 ---| PLAT	Expression	In contrast, TGF-beta1 triggered a large decrease of uPA and tPA, as well as a decrease of uPA and uPAR mRNAs., Thrombin increased t-PA activity and TGF-beta decreased it in parallel with t-PA antigen level, although these agents did not affect the synthesis of PAI-1., These data indicate that TGF-beta mediates astrocyte regulation of brain capillary endothelial expression of tPA and thrombomodul…	14597403:7, 9807022:5, 10436120:11, 7947924:1, 12147618:13, 18037995:1239, 9716558:1287	2	7		negative
MAFB ---| NFATC1	Expression	Furthermore, reduced expression of MafB by RNAi enhances osteoclastogenesis and increases expression of NFATc1 and osteoclast-associated receptor.	17158225:6	2	1		negative
TGFB1 ---| TNFRSF1A	Expression	However, TGF-beta treatment of Burkitt's lymphoma41 cells was found not to affect the cell surface expression of Fas, TNF-R1, DR3, DR4, or DR5, or the steady-state expression levels of Fas ligand, TNF-R1, DR3, DR4, and DR5., However, we found that TGF-ß treatment significantly down-regulated expression of the TNF-a death receptor, TNFRSF1a, on 4T1 cells in vitro at the mRNA and protein level (Fig…	10946276:9, 18483268:1250, 11514335:1180, 18832695:1060, 11591746:1078	2	5		negative
NFE2L2 ---| TGFB1	Expression	Furthermore, activation or overexpression of Nrf2 inhibited the promoter activity of TGF-beta1 in a dose-dependent manner, whereas knockdown of Nrf2 by siRNA enhanced TGF-beta1 transcription and fibronectin production.	20103708:9	2	1		negative
TGFB1 ---| ADAMTS1	Expression	IL-1beta and TGF-beta1 differentially regulate ADAMTS-1 expression in human decidual stromal cells., In stromal cells, TGFbeta1 decreased ADAMTS-1, -5, -9, and -15 transcripts and increased ADAMTS-4, versican, and TIMP-3., Members of the ADAMTS family have previously been shown to be induced by inflammatory cytokines and TGFbeta1 [76], [77]., interleukin-1ß was found to have a stimulatory effect …	16675485:8, 15599946:8, 20706631:1348, 17067994:1180	2	4		negative
SOX9 ---| CCND1	Expression	The arrows indicate Cyclin D1-positive proliferating chondrocytes. (C) Activation of the Cyclin D1 promoter by st ß-catenin is inhibited by Sox9 in 293 cells., Our in vitro and in vivo results indicate that Sox9 down-regulates the transcriptional activity of the ß-catenin-Tcf4 complex on endogenous target promoters, such as the c-Myc and cyclin D1 gene promoters.	15132997:1157, 17698607:1266	2	2		negative
CD14 ---| ITGB2	Expression	Collectively, results indicate that recombinant bovine Soluble CD14 inhibit lipopolysaccharide-induced increase in CD18 expression and TNF-alpha mRNA., These studies suggest that CD14 affects CD11b/CD18 function by inducing the synthesis of a lipid such as IMF-1, and that this lipid affects only the binding activity, not the phagocytosis-promoting capacity of CD11b/CD18., However, upregulation of…	12911858:9, 7519640:10, 9649567:1327	2	3		negative
ANGPT1 ---| TGFB1	Expression	Treatment with COMP-angiopoietin-1 also decreased the Cyclosporine A-induced increases in TGF-beta1 and Smad 2/3 levels while increasing Smad 7 levels., COMP-angiopoietin-1 treatment decreased monocyte/macrophage infiltration, tissue levels of TGF-beta1, and Smad 2/3 phosphorylation and increased Smad 7 in the obstructed kidney., They found that when angiopoietin 1* was administered a few days be…	18463324:9, 16885409:9, 18799719:1132	2	3		negative
CCND1 ---| CEBPA	Expression	Moreover, isorhamnetin reduced the mRNA expression levels of C/EBPalpha and PPARgamma, which are known to be inhibited by c-myc or by cyclin D1 and PPARdelta, respectively., Cyclin D1 inhibits PPAR? ligand-induced gene expression without affecting C/EBPa or C/EBPß.	20097210:10, 12917338:1222	2	2		negative
TGFB1 ---| CD86	Expression	TGFbeta1 treatment significantly reduced the expression of CD54 and CD86., This resulted in secretion of high levels of IL-10 and TGF-beta together with increased surface expression of CD86., The results showed that TGF-beta1 and IL-10 could down-regulate the expressions of costimulatory molecules, including CD80, CD86 and CD40., IL-4, transforming growth factor-beta1, and nerve growth factor (NG…	17029006:3, 16246624:5, 18426675:7, 10229111:4, 17473921:4, 15499832:5, 17275522:5, 15528343:1311, 16293609:1226, 16123803:1127	2	10		negative
TLR2 ---| CXCL10	Expression	However, we found that TLR-2, TLR-3, TLR-4, and TLR-9 stimulation induced interferon-beta (IFN-beta), which is able to exert auto- and paracrine signaling, leading to the activation of secondary genes like IP-10., The bacterial TLR4 and TLR2 ligands, LPS and peptidoglycan , inhibit IFN-gamma- or dsRNA-dependent IP-10/CXCL10 production in Peripheral blood mononuclear cells, whereas IL-8/CXCL8 prod…	15491991:7, 14579283:3, 15585882:1190, 18057004:1179, 18025224:1222, 17170125:1102, 18188453:1255	2	7		negative
TGFB1 ---| CEBPA	Expression	Dexamethasone increased C/EBPalpha and PPARgamma expression in the absence of TGF-beta and also recovered the TGF-beta-mediated suppression of C/EBPalpha expression in preadipocytes., Also at the mRNA level, TGF-beta1 counteracted at one point or another the decrease in C/EBPalpha, C/EBPbeta, HNF1beta, and HNF4 expression; HNF1alpha and COUP-TF showed similar responses and, additionally, were dow…	12753899:6, 10425225:5, 15572034:100, 18310014:1073, 14605006:1333	2	5		negative
IRF8 ---| OAS1	Expression	Ectopic expression of TEL and ICSBP represses interferon-?-inducible 2', 5'-OAS gene expression., Furthermore, cooperation between IRF-2 and ICSBP is needed to repress the transcriptional activity of some promoters, such as those for MHC class I and 2'-5'oligoadenylate synthetase (11) (12) (13) (14)., This contrasts with earlier studies that concluded that ICSBP is a negative regulator of several…	12370291:1262, 10934221:1050, 10453013:1052	2	3		negative
ABCA1 ---| CLU	Expression	Notably, because 2-fold overexpression of ABCA1 was sufficient to reduce amyloid ß-peptide levels in PDAPP/Abca1 line D mice (Figure 5, A and C) without significant alterations in either apoE or apoJ levels, the beneficial effects of excess ABCA1 function in amyloid ß-peptide reduction appear to be largely independent of the absolute levels of apoE and apoJ., In addition to apoA-I, several other …	18202749:1242, 16682745:1064	2	2		negative
TGFB1 ---| TLR2	Expression	TGF-beta1 inhibited TLR2 and TLR4 expression and attenuated odontoblast responses., TLR2 promoter activity and nuclear factor -kappaB activation by IL-1alpha were inhibited by TGF-beta treatment., TLR-2 expression on monocytes was enhanced by macrophage colony-stimulating factor (M-CSF) and interleukin-10 (IL-10), but was reduced by transforming growth factor beta1, while CD16 expression was indu…	19407153:6, 15039464:4, 15146415:10, 17290304:1129	2	4		negative
SOCS3 ---| TGFB1	Expression	In both AR42J cells and rat pancreas, cerulein induced expression of IL-6 and TGF-beta1, which is enhanced by transfection or injection of SOCS 3 antisense oligonucleotide (AS ODN)., Loss of SOCS3 in the liver promotes fibrosis by enhancing STAT3-mediated TGF-beta1 production., These data suggest that SOCS3 probably regulates the production of transforming growth factor-ß1 through appropriate tun…	18035585:5, 16474852:100, 16606674:1203, 17452461:1196	2	4		negative
CCND1 ---| TGFBR2	Expression	Overexpression of Cyclin D1 was shown to attenuate the responsiveness of cells to TGF-ß through down-regulation of TGF-ß RII expression (Okamoto et al., 1994)., A previous study (Okamoto et al., 1994) determined that the overexpression of cyclin D1 in a human esophogeal cancer cell line resulted in the downregulation of the TGF-ß type II receptor.	10773876:1145, 10645011:1120	2	2		negative
TNFRSF1A ---| SOCS3	Expression	In addition to its proinflammatory role, TNF receptor signaling induces expression of SOCS3, a negative regulator of IL-6 and OSMR signaling and Nfkbie, and a negative regulator of TNF receptor signal transduction., We also showed that interplay between TLRs, TNF receptors, and IFNgamma signaling induces the expression of suppressor of cytokine signaling 1 (SOCS-1) and SOCS-3 and reduces IFNgamma…	19155971:5, 17907168:7, 17114246:1191	2	3		negative
PTGS1 ---| HPGD	Expression	Fig. 6 Inhibition of 15-PGDH expression by 15-PGDH-silencing RNA on the expression of cyclooxygenase-1 and COX-2 in A549 cells.	16632868:1231	2	1		negative
TLR3 ---| CLEC7A	Expression	Furthermore, activation of monocyte-derived dendritic cells with toll-like receptor 3 (TLR3) ligand but not with TLR2 ligand or TLR7 ligand resulted in down-regulation of hDectin-1 expression and reduced phagocytosis of apoptotic tumor cells as well as presentation of pp65-derived T-cell epitopes upon engulfment of cytomegalovirus -infected human foreskin fibroblasts.	17698636:2	2	1		negative
TGFB1 ---| CD83	Expression	The blockade of IL-10/TGFß clearly enhanced the expression of CD40, CD86, CD83, and CCR7 on DCs., Treatment of DCs with transforming growth factorß inhibited their expression of CD80, CD83, and CD86, and it up-regulated the expression of B7-H1.	15528343:1311, 16293609:1226	2	2		negative
IFI30 ---| TGFB1	Expression	The finding of increased expression of the IFN-?-induced IFI30 and of Eta-1 in lupus glomeruli together with decreased expression of TGF-ß point to an environment that would favor Th1 cell differentiation.	15199407:1258	2	1		negative
TGFB1 ---| C3	Expression	Transforming growth factor-beta1 acts as a potent inhibitor of complement C3 biosynthesis in human pancreatic cancer cell lines., Regulation of complement C3 synthesis by interleukin-1 and transforming growth factor-beta in rat non-transformed intestinal epithelial cell line, IEC-6., This may be associated with inhibition of complement C3 synthesis by TGF-ß in response to inflammatory cytokines18…	10707928:100, 8887027:100, 18216320:1156	2	3		negative
KLK6 ---| CCND1	Expression	The expression of both Cyclin D1 and KLK6 was seen to be reduced by SSE without (P < 0.05 and P < 0.01 for Cyclin D1 and KLK6, respectively) or with 17ß-estradiol supplementation (P < 0.01 for both Cyclin D1 and KLK6), where the effect was more consistent in the degree of inhibition.	16400187:1161	2	1		negative
CCND1 ---| KLK6	Expression	The expression of both Cyclin D1 and KLK6 was seen to be reduced by SSE without (P < 0.05 and P < 0.01 for Cyclin D1 and KLK6, respectively) or with 17ß-estradiol supplementation (P < 0.01 for both Cyclin D1 and KLK6), where the effect was more consistent in the degree of inhibition.	16400187:1161	2	1		negative
SOCS3 ---| GFAP	Expression	In addition, overexpression of SOCS3 in Neuroepithelial cells completely suppressed GFAP promoter activation by LIF, whereas SOCS3 did not have such a suppressive effect on BMP2-induced activation (see Fig. S1B in the supplemental material).	17452461:1124	2	1		negative
CSF1 ---| PTPRC	Expression	CD45 gene expression was reduced following exposure to M-CSF, PTN, or the combination of both cytokines (Figure 4A)., Secreted CSF-1 appears to cause monocyte recruitment and activation, thereby modulating immune functions and potentially the expression of the CD45RO phenotype in T cells.	19060246:1167, 8271294:15	2	2		negative
TGM2 ---| ABCA1	Expression	retinoic acid-stimulated expression of ABCA1 was attenuated in TG2-/- bone marrow macrophages in vitro.	16410462:1175	2	1		negative
TLR3 ---| ABCA1	Expression	TLR3 and TLR4 inhibit cholesterol efflux by reducing the expression of ABCA1 and several other genes.25 This is attributable to an inhibition of the transcription factor, lipid-X receptor ., TLR3/4 Ligands Inhibit ABCA1 Protein Expression and Macrophage Cholesterol Efflux . (A) Lipid A inhibits ABCA1 protein expression in murine macrophages.	15923538:1080, 14580333:1191	2	2		negative
SOCS3 ---| SERPINA3	Expression	Co-transfection studies revealed that constitutive expression of SOCS-1 and SOCS-3, but not SOCS-2 or CIS, blocked growth hormone-induced transactivation of the growth hormone-responsive serine protease inhibitor 2.1 gene promoter., Both SOCS-1 and SOCS-3 were found to inhibit GH-induced transcription of the Spi 2.1 promoter., This suggests that the induction of SOCS-3 by IL-6 cannot by itself bl…	9430658:6, 10551777:1193, 11014223:1212, 9892011:1322, 10433229:1053, 11606470:1061, 9430658:32	2	7		negative
PTPN6 ---| CCND1	Expression	Along this line goes the observation that the protein tyrosine phosphatase SHP-1, as mentioned above, decreases the transcriptional activity from TCF-sensitive dihydrofolate reductase, c-myc, and cyclin D1 promoters by about 50% (9).	16648485:1502	2	1		negative
IRF8 ---| CASP1	Expression	These results suggest that overexpression of ICSBP in U937 cells may affect apoptosis by enhancing expression of the proapoptotic genes of caspase-1 and -7., On the contrary, ectopic expression of ICSBP repressed the transcription of caspase-1 in both IFN-?-treated SW480 cells (Fig. 6, lane 6 vs 2 or 4) and SW620 cells (Fig. 6, lane 12 vs 8 or 10).	10430629:1178, 12794166:1264	2	2		negative
TGFB1 ---| Ccl9	Expression	Consistently, we found that expression of CCL9 in mouse colon cancer cell line CT26 was suppressed by TGF-ß family ligands, such as TGF-ß, activin, bone morphogenetic protein 4, and BMP7.	17974948:1088	2	1		negative
CCND1 ---| TGFBR1	Expression	Our findings suggest that in some cell types cyclin D1 expression may be important for TGF-beta1-mediated signaling and that cyclin D1 may be involved in the transcriptional regulation of TbetaRI., However, in this study it did not appear that cyclin D1 was affecting the different cyclin/cdk/inhibitor complexes, but rather caused the downregulation of the expression of the type II TGFß-1 receptor.	10471535:7, 10645011:1083	2	2		negative
LYN ---| SOCS3	Expression	Lyn suppresses constitutive SOCS-1 and SOCS-3 expression.	12761492:1096	2	1		negative
CLU ---| CD14	Expression	Enforced stable over-expression of CLU in K562 cells inhibited the expression of the CD14 differentiation marker and blocked differentiation to either monocytes/megacaryoblasts or to erythrocytes.	16955214:7	2	1		negative
IRF8 ---| CD68	Expression	However, our data show that PU.1/IRF-4 and IRF-8 heterocomplexes down-regulate CD68 promoter activity in macrophages and repression is dependent on the integrity of both the interferon regulatory factor family and PU.1 half-sites of this composite element., Repression of CD68 proximal promoter by IRF-4 and IRF-8 requires DNA contact., However, our data demonstrate that IRF-4 and IRF-8 can repress…	12676954:7, 12676954:320, 12676954:410, 12676954:378, 12676954:331, 12676954:421, 12676954:33	2	7		negative
MSN ---| CCND1	Expression	The expression of cell cycle mediators such as p16, cyclin D1 and cdk4, which can be the markers of ageing, was compared by RNA and was shown to be suppressed in moesin overexpressed endothelial cells.	19555429:3	2	1		negative
TGFB1 ---| B2M	Expression	TGF-beta 1 inhibits HLA-DR and beta 2-microglobulin expression in HeLa cells induced with r-IFN.	10455994:100	2	1		negative
TGFB1 ---| FLI1	Expression	We first showed that TGF-beta induces Fli1 phosphorylation on a threonine residue(s)., TGF-beta stimulation resulted in displacement of Fli1 from the CCN2 promoter and a transient inhibition of Fli1 synthesis., Thus, transforming growth factor-ß1 is a potent mediator of Fli1 acetylation., We demonstrated that transforming growth factor-ß elicits acetylation of Fli1 and the dissociation of Fli1 fr…	19158279:2, 16829517:8, 17884818:176, 17884818:352, 16829517:57, 16829517:349, 16829517:269, 17884818:179	2	8		negative
CSF1R ---| CCND1	Expression	Substitution of phenylalanine for tyrosine at codon 809 (Y809F) of the human colony-stimulating factor 1 (CSF-1) receptor (CSF-1R) impairs ligand-stimulated tyrosine kinase activity, prevents induction of c-MYC and cyclin D1 genes, and blocks CSF-1-dependent progression through the G1 phase of the cell cycle.	9372970:0	2	1		negative
TGFB1 ---| C1QB	Expression	Interactions of transforming growth factor-beta1 with complement system gene expression are also indicated, because transforming growth factor-beta1 decreased C1qB messenger RNA in the cortex and hippocampus, after intraventricular infusion, and in cultured glia.	11074155:7	2	1		negative
SOCS3 ---| MCL1	Expression	Enforced expression of SOCS-3 also reduced IL-6 induction of phospho-STAT-3 and Mcl-1.	17241887:7	2	1		negative
TGFB1 ---| HLA-DQA1	Expression	Both constitutive and interferon-gamma (IFN-gamma), interleukin-4 (IL-4), IL-6 and tumour necrosis factor-alpha (TNF-alpha)-induced human leucocyte antigen -DR, human leucocyte antigen-DP and HLA-DQ antigens expression on monocytes was significantly down-regulated by calcitriol, IL-10 and transforming growth factor-beta (TGF-beta).	9135559:1	2	1		negative
HSPB1 ---| CASP8	Expression	Similarly, downregulation of Hsp27 caused a significantly enhanced the expression of apoptotic factors (caspase 8, caspase 3) and cytokines (bmp 15 and gdf 9).	20465849:11	2	1		negative
SOCS3 ---| OAS1	Expression	Our results demonstrate that SOCS-1 and SOCS-3 proteins inhibit IFN-alpha-induced activation of the Jak-STAT pathway and expression of the antiviral proteins 2',5'-OAS and MxA.	15240148:8	2	1		negative
ANGPT1 ---| CASP8	Expression	Angiopoietin-1 could decrease the expression of Bax, caspase3 and 8, and increase that of Bcl-2.	16701012:9	2	1		negative
DBI ---| CCND1	Expression	At the molecular level, ACBP induced p16Ink4, p21Waf1, p27Kip1, and bax tumor suppressor and apoptotic gene expression, as well as inhibited cyclin D1, c-myc, and bcl-2 gene expression that promote tumorigenesis.	19956858:4	2	1		negative
PTPRC ---| PTGS1	Expression	Anti-CD45 IgG F(ab')(2) up-regulated LTA(4) hydrolase mRNA expression and LTB(4) production, but down-regulated cyclooxygenase type 1 and COX-2 mRNA expression and PGE2 production, of naïve mononuclear cells compared to non-specific IgG F(ab')(2).	16673151:6	2	1		negative
HSPB1 ---| CCND1	Expression	We previously reported that overexpression of HSP25 delayed cell growth, increased the level of p21(waf), reduced the levels of cyclin D1, cyclin A and cdc2, and induced radioresistance in L929 cells.	11965498:0	2	1		negative
HSPB1 ---| CD86	Expression	However, HSP-27 treatment during monocyte differentiation to DC increased programmed cell death ligand 1 coinhibitor and depressed CD86 costimulator expression in parallel to decreased immature DC MLR activity.	17823891:5	2	1		negative
CEBPD ---| CCND1	Expression	CCAAT/enhancer-binding proteind may influence cyclin D1 levels by acting as a transcriptional repressor of cyclin D1 in G0 growth-arrested mammary epithelial cells.	10347224:341	2	1		negative
TGFB1 ---| HSPB1	Expression	Analysis of CAT activity showed that TGF-beta1 strongly suppressed promoter activity of Hsp27 and alphaB-crystallin (Fig. 9A)., The TGF-beta1-induced down-regulation of LEDGF, Hsp27, and alphaB-crystallin promoters activity was reversed by cotransfection with a plasmid expressing LEDGF., Surprisingly, TGF-beta1 treatment for 48 h markedly decreased the LEDGF, Hsp27, and alphaB-crystallin promoter…	12649267:301, 12649267:50, 12649267:46, 10446196:195, 10446196:271, 15247230:211	2	6		negative
STAT1 ---| Iigp1	Expression	Together these studies indicate that although basal expression of IGTP, LRG47, TGTP, and IRG47 is independent of STAT1, the ability of IFN-gamma to up-regulate IGTP, IIGP, and TGTP is completely dependent on the activation of STAT1., Additionally, in the absence of STAT1, the infection-induced expression of the IFN-gamma-inducible GTPases, TGTP and IIGP, was not observed, whereas the expression o…	14688355:197, 14688355:65	2	2		negative
TGFBR2 ---| TLR2	Expression	Moreover, overexpression of a dominant negative mutant of TßRII also inhibited nontypeable Hemophilus influenzae-induced TLR2 up-regulation, whereas overexpression of a wild-type TßRII enhanced it (Fig. 1B)., Furthermore, overexpression of a dominant negative mutant of either TßRI or TßRII inhibited TGF-ß1-induced SBE activity (Fig. 1F, top) and nontypeable Hemophilus influenzae-induced TLR2 tran…	16754688:151, 16754688:163	2	2		negative
CSF1 ---| CD14	Expression	As expected, CD14 expression was reduced upon neutralization of either IL-6 or M-CSF, implying Mesenchymal stem cells could retain the monocyte or macrophage immunophenotype (CD14) via M-CSF or/and IL-6, but the soluble factors through which Mesenchymal stem cells offset CD1a+ dendritic cell commitment driven by GM-CSF/IL-4 may need further evaluation.	15692068:242	2	1		negative
CD9 ---| CD14	Expression	CD14 expression and its association with TLR4 are enhanced in CD9 knockout macrophages ., The expression of CD14, complex formation of CD14 and TLR4, and their localization into the lipid raft are enhanced in CD9 knockout bone marrow-derived macrophages.	19414803:207, 19414803:213	2	2		negative
C3 ---| SOX9	Expression	Here, we show that SOX9 is up-regulated by a-MSH but is down-regulated by ASP in human melanocytes., SOX9 protein expression was decreased significantly in normal human epidermal melanocytes after treatment with ASP., RNAs then were extracted, and with RT-PCR, we showed that the expression level of SOX9 was decreased 4 h after ASP treatment compared with nontreated cells (Fig. 5 A)., SOX9 is down…	17702866:255, 17702866:132, 17702866:120, 17702866:126	2	4		negative
KLK6 ---| TGFB1	Expression	Construction of the KLK6 interactome revealed that KLK6 might act via the transforming growth factor-ß1 pathway to reduce transforming growth factor-ß1 levels by degrading the extracellular protein fibronectin ( 40).	19383923:296	2	1		negative
STAT3 ---| CD86	Expression	The SOCS3 knock down macrophages have enhanced STAT3 activity that is associated with an increase in the M2a activation associated molecules mannose receptor, arginase and indeed SOCS1; decreased expression of the proinflammatory mediators IL-6 and NO and the costimulatory molecule CD86; and restored responsiveness of these cells to the anti-inflammatory effects of IL-4.	18424750:277	2	1		negative
STAT1 ---| CD86	Expression	Although STAT1 inhibits CD86 expression in cells at the precursor DC stage, its inhibitory effects are overridden in mature DCs, presumably by maturation signals, such as LPS (Fig. 5B).	14764699:258	2	1		negative
CSF1 ---| TLR2	Expression	CSF-1 also down-regulated expression of TLR1, TLR2, and TLR6, but not the LPS receptor, TLR4, or TLR5., The effect of CSF-1 was most pronounced on TLR9 expression (20-fold or greater reduction), but the moderate suppression of TLR2 and TLR6 mRNA levels by CSF-1 (4- to 5-fold) implies that responses to bacterial lipopeptides, peptidoglycan, and other TLR2 agonists might also be modulated by CSF-1.	11751985:57, 11751985:221	2	2		negative
SERPINA3 ---| GFAP	Expression	However, the down-regulation of other NFI isoforms did not effect expression of either a1-antichymotrypsin or GFAP, with the exception of the knock down of NFI-C, which down-regulated GFAP expression by 40%.	16565071:217	2	1		negative
FCGR2B ---| CD86	Expression	Thus, the absence of Fc?RIIB enhanced the expression of B7-1, B7-2, and MHC class II in the lungs of mice with tuberculosis as well as amplified the IL-12p40 response of M. tuberculosis-infected macrophages.	18292558:152	2	1		negative
TGFB1 ---| RAPGEF3	Expression	The ability of transforming growth factorß1 to inhibit expression of Epac1 provides an example of cross-talk between tyrosine kinase receptors and G protein-coupled receptor that occurs at a more distal site in the G protein-coupled receptor signaling pathway that is different than previously noted (30)., Our results, which show that transforming growth factorß1 decreases Epac1 expression in fibr…	18434542:160, 18434542:142	2	2		negative
TGFB1 ---| CEBPD	Expression	Transforming growth factor-ß1 inhibits CCAAT/enhancer-binding protein-d expression and Smad3 interacts with CCAAT/enhancer-binding protein-ß., Interestingly, although Transforming growth factor-ß1 can inhibit interleukin-1ß-induced expression of CCAAT/enhancer-binding protein-d, there is minimal effect on CCAAT/enhancer-binding protein-ß.	14754879:200, 14754879:235	2	2		negative
TGFB1 ---| CASP8	Expression	Rather, TGF-ß down-regulated caspase-8 expression., TGF-ß down-regulates the expression of surface Fas and caspase-8 ., We demonstrated that TGF-ß exerts a strong anti apoptotic effect by inhibiting surface Fas as well as caspase-8 expression in HK cells., In this study, we report that TGF-ß inhibits Fas-mediated apoptosis of HK cells by down-regulating the expression of surface Fas and caspase-8…	15879113:241, 15879113:140, 15879113:233, 15879113:41, 15879113:245	2	5		negative
NFATC1 ---| CEBPA	Expression	Taken together, these data suggest that sustained activation of the NFATc1 signaling pathway inhibits the differentiation of 3T3-L1 cells into mature adipocytes by preventing the expression of the critical proadipogenic transcription factors PPARgamma and C/EBPalpha., This notion is further supported by our observation that ectopic expression of a constitutively active NFATc1 mutant also inhibits…	12598522:131, 12351639:197	2	2		negative
TGFBR1 ---| CEBPA	Expression	Incubation with the Alk5 inhibitor decreased phospho-Smad3 (Fig. 4A), increased PPAR?, C/EBPa, and aP2 expression, and blocked the inhibitory effects of myostatin on each of these adipocyte markers (Fig. 4B).	18203713:190	2	1		negative
SOCS3 ---| A2M	Expression	SOCS1 and SOCS3 are potent inhibitors of a2-macroglobulin gene promoter activation.Human hepatoma cells (HepG2) were transfected with expression vectors coding for the EpoR/gp130 chimeric receptor protein (pRcCMV-EG(YYYYYY)) (2 µg), for the indicated suppressors of cytokine signaling/CIS proteins (4 µg), and an a2-macroglobulin promoter-luciferase reporter gene construct (pGL3a2M-215Luc) (2 µg).	10777583:135	2	1		negative
IFIH1 ---| CXCL10	Expression	Indeed, silencing of RIG-I, of its signaling adapter Cardif, and of both RIG-I and MDA-5 abolished IP10 production after stimulation with in vitro transcription 2.2 RNAs and clone 1 highlighting the requirement of RIG-I for recognition (Fig. 2F).	19470479:100	2	1		negative
LGALS1 ---| CCND1	Expression	Furthermore, we did not detect a significant galectin-1-dependent reduction of cyclin D1 or Cdk4 expression (Fig. 5A).	16105842:202	2	1		negative
TGFB1 ---| FCER1G	Expression	Recently, Tridandapani et al. (24) demonstrated that TGF-ß1 could inhibit FcR ?-chain expression on myeloid cells and monocytes.	15879091:258	2	1		negative
TRIM5 ---| CASP1	Expression	Similarly with ATP, knockdown of TRIM30 increased caspase-1 activation and IL-1ß production triggered by other NLRP3 inflammasome agonists, including nigericin, monosodium urate, and silica.	21048113:4	2	1		negative
TGFB1 ---| SOCS3	Expression	TGF-beta inhibits IL-6-induced SOCS3 promoter activity in T cells., In this report, we demonstrate that TGF-beta inhibits IL-6- and IL-21-induced SOCS3 expression, thus enhancing as well as prolonging STAT3 activation in naive CD4(+)CD25(-) T cells., These data suggest that the therapeutic effect of Flt3-L in reversing the hallmarks of allergic asthma in a mouse model is mediated by decreasing IL…	19535626:4, 19535626:3, 19933379:10	2	3		negative
ISG15 ---| CCND1	Expression	The UBE1L-ISG15 pathway was proposed previously to target lung carcinogenesis by inhibiting cyclin D1 expression., Thus, a mechanism for UBE1L-mediated growth suppression was found by UBE1L-ISG15 preferentially inhibiting cyclin D1.	19074853:1, 19074853:13	2	2		negative
LGALS3 ---| CCND1	Expression	Finally, we demonstrated that silencing of galectin-3 enhanced apoptosis induction with chemotherapeutic agents by further reducing the expression of anti-apoptotic and/or cell survival molecules such as survivin, cyclin D1, and XIAP, and increasing the expression of pro-apoptotic XAF-1.	19843071:10	2	1		negative
TGFBR2 ---| TGFBR1	Expression	However, promoter activity of TGF-beta RI is decreased to a greater extent than TGF-beta RII as HKc/human papillomavirus type 16 progress to HKc/DR.	19344999:5	2	1		negative
LGALS1 ---| TGFB1	Expression	We demonstrated that overexpression of galectin-1 reduces type I collagen (COL1) expression and transcription in human renal epithelial cells under high glucose conditions and transforming growth factor-ß1 (TGF-ß1) stimulation.	20828557:2	2	1		negative
SELPLG --+> ITGB2	Expression	The overexpression of PSGL-1-enhanced beta2-integrin expression on endothelial progenitor cells surface, and this effect was Syk dependent., These data demonstrate that the PSGL-1 cytoplasmic domain is dispensable for leukocyte rolling on P-selectin but is essential to activate beta2 integrins to slow rolling on ICAM-1., The engagement of PSGL-1 increased the expression of beta(2)-integrin on the…	20705591:5, 18550846:8, 16626518:6, 17442598:1326, 15217824:1064, 17204662:1067	2	6		positive
SELPLG --+> CSF1	Expression	Our present work showed antibody engagement of PSGL-1 upregulated the transcriptional activity of CSF-1 promotor and increased the endogenous expression of CSF-1 mRNA in Jurkat cell.	16289055:2	2	1		positive
SELPLG --+> LYN	Expression	P-selectin-P-selectin-P-selectin glycoprotein ligand-1-induced tissue factor and IL8 expression through Lyn phosphorylation, and part of the inhibitory effect of IL10 depends on reduced phosphorylation.	18363812:11	2	1		positive
SELPLG --+> FCGR2A	Expression	In addition, anti-P-selectin glycoprotein ligand-1 antibody reduced the expression of CD11b, CD32, and CD33 in THP-1 after Platelet-derived microparticle stimulation.	11583705:11	2	1		positive

## Sheet: Global network
AIF1 --+> GFAP	Expression	Following paw incision and at spinal L5 segment GFAP expression was increased in laminae I-II and Iba1 in deep laminae on day 1, in the entire dorsal horn on day 4 and dissipated on day 7 after paw incision in parallel with the allodynia.	18538310:6	2	1		positive
AIF1 --+> CCND1	Expression	In contrast, the down-regulation of daintain/AIF-1 expression decreased cyclin D1 expression and inhibited the transcriptional activity of nuclear factor-kappa B.	18341653:7	2	1		positive
AIF1 --+> CD68	Expression	human microglia cell line clone 3 cells are typical microglia, as suggested by the constitutive expression of Iba-1 and CD14, and IFN-gamma-induced expression of CD11b, CD68 and MHCII.	20375612:3	2	1		positive
ANGPT1 --+> CCND1	Expression	angiopoietin1 up-regulated the expression of cyclin D1 in both of these cells.	16061664:5	2	1		positive
ANGPT1 --+> APLN	Expression	angiopoietin 1 induces apelin expression on ECs .	18200044:1080	2	1		positive
APLN --+> CCND1	Expression	Apelin-13 also increased the levels of cyclin D1, cyclin E and pERK1/2., The Akt inhibitor 1701-1 significantly diminished the expression of phospho-Akt, phospho-ERK1/2, and cyclin D1 stimulated by apelin-13.	18508473:6, 20539939:4	2	2		positive
AQP4 --+> SLC14A1	Expression	In aging brain, UT-B1 abundance was increased twofold together with a fourfold increase in aquaporin-4 abundance.	12933359:8	2	1		positive
AQP4 --+> GFAP	Expression	Likewise, AQP4 deficiency significantly downregulated expression of glial fibrillary acidic protein in perivascular processes of astrocytes., The abundance of GFAP, the usual marker of astrocytes and ependymal cells, was increased by 25% with age (data not shown), a variation much smaller than the doubling in UT-B1 or the fourfold increase in AQP-4.	18281883:2, 12933359:1196	2	2		positive
AXL --+> SOCS3	Expression	In this issue, Rothlin et al. (2007) uncover a complex negative feedback mechanism to limit Toll-like receptor signaling involving the Tyro3/Axl/Mer family of receptor tyrosine kinases, which induce expression of the inhibitory proteins SOCS1 and SOCS3.	18083093:1	2	1		positive
B2M --+> TGFB1	Expression	AGE-beta2m also induced TGF-beta1 production by macrophages in a dose-dependent manner (410 +/- 80 pg/mL at 12.5 microg/mL, 621 +/- 62 pg/mL at 25 microg/mL, and 776 +/- 62 pg/mL at 50 microg/mL of AGE-beta2m).	10652049:6	2	1		positive
B2M --+> CCND1	Expression	Cyclin D1 and cyclin D2 transcripts are strongly induced by epidermal growth factor, and beta 2-microglobulin transcripts are strongly induced by TGF-beta in BALB keratinocytes released from quiescence by addition of epidermal growth factor.	8845303:4	2	1		positive
C1QA --+> C3	Expression	Production of complement C3 by Mphi is stimulated by C1q strongly, while the effect of mannan-binding lectin is much weaker.	10898508:6	2	1		positive
CCND1 --+> HSPB8	Expression	The transient transfection with cyclin D1 increased HSPB8 levels ~2-fold when these blots were quantified in image analysis; the HSPB8 knockdown was ~8-fold in each case.	18006821:1234	2	1		positive
CD14 --+> CD86	Expression	In contrast, immature dendritic cells cultured in G4 plus human pancreatic RNase or eosinophil-derived neurotoxin for 48 h, although still CD14-, up-regulated the surface expression of CD83, CD86, and HLA-DR, indicating that human pancreatic RNase and eosinophil-derived neurotoxin treatment induced phenotypic maturation of DCs (Fig. 7A).	15528350:1252	2	1		positive
CD14 --+> CD83	Expression	In contrast, immature dendritic cells cultured in G4 plus human pancreatic RNase or eosinophil-derived neurotoxin for 48 h, although still CD14-, up-regulated the surface expression of CD83, CD86, and HLA-DR, indicating that human pancreatic RNase and eosinophil-derived neurotoxin treatment induced phenotypic maturation of DCs (Fig. 7A).	15528350:1252	2	1		positive
CD14 --+> ITGAX	Expression	Treatment of U937 cells with PMA markedly increased CD14, CD11a, CD11b and CD18 antigen expression, and slightly increased CD11c expression., In particular, those for CD11c and tumor necrosis factor a (TNFa) were markedly increased, and there were lesser, but significant, increases in Spp1, CD14, CD45, CCL9, Toll-like receptor 4 (TLR4), and interleukin-1B (IL-1ß) (Fig. 6G,H).	1689274:1, 18160655:1251	2	2		positive
CD14 --+> CD68	Expression	human microglia cell line clone 3 cells are typical microglia, as suggested by the constitutive expression of Iba-1 and CD14, and IFN-gamma-induced expression of CD11b, CD68 and MHCII.	20375612:3	2	1		positive
CD151 --+> CD9	Expression	Interestingly, cell surface expression of CD9 was significantly reduced on isolated CD151-null keratinocytes compared to wild-type cells when examined by quantitative immunofluorescence and flow cytometry (Fig. 5), possibly reflecting the requirement for CD151 for CD9 incorporation into these integrin complexes (40).	15199151:1325	2	1		positive
CD44 --+> MET	Expression	CD44 isoforms bearing heparin sulfate chains can bind to HGF/SF and facilitate its presentation to c-Met., A blocking antibody to CD44v6 decreased HGF-induced c-Met phosphorylation as well as enhanced random- and site-directed migration., In this paper, we demonstrate that the activation of c-Met induced by InlB is dependent on CD44v6, a member of the CD44 family of transmembrane glycoproteins., …	12670907:1, 20357818:6, 19432801:3, 17065554:0, 17923692:2, 12183053:4, 10485493:1212	2	7		positive
CD44 --+> TGFB1	Expression	CD44 costimulation increased production of IL-10 in a partially IL-2-dependent manner and also promoted cell surface TGF-beta expression., Mechanistically, we demonstrate that CD44WT cells generated more active TGFbeta than CD44KO cells and that CD44 promotes the activation of TGFbeta via an MMP-dependent mechanism., We previously demonstrated in renal proximal tubular cells that the engagement o…	19635906:4, 18397995:3, 15084590:1, 19457680:7, 15574511:12, 15387373:2	2	6		positive
CD44 --+> VIM	Expression	Serial transplantation of elongated epithelial cells results in progressive loss of tumorigenic potential; tumor heterogeneity; CD44, E-cadherin, and epithelial cytokeratin expression and increased alpha-smooth muscle actin I and vimentin expression.	18957543:2	2	1		positive
CD74 --+> CCND1	Expression	CD74 up-regulates expression of cyclin D and cyclin E in HEK293 cells (Fig. 5C)., Our studies document that inhibition of the MIF and/or CD74 decreases cyclin D1 gene expression.	18941249:1274, 17142775:1398	2	2		positive
CD74 --+> CD86	Expression	In addition, overexpression of CD74 by mRNA electroporation in Dendritic cells increased the cell surface expression of CD80/CD86 and major histocompatibility complex class II.	18003616:1308	2	1		positive
CD83 --+> CD86	Expression	However, the increase in surface expression of HLA-DR and CD86 after addition of LPS was significantly attenuated in cord DCs, with CD25 and CD83 expression also markedly reduced., Specifically, IRX-2-treated DC increased expression of CD83 and CCR7, markers for DC maturation and migration, respectively, and increased the expression of HLA-DR, CD54, and the costimulatory molecules CD86 and CD40, …	11982599:2, 17667526:4, 17710154:3, 17056542:1160, 17878352:1075	2	5		positive
CD86 --+> TGFB1	Expression	Blockage of costimulatory signal CD(86) at early pregnancy can treat uncertain recurrent spontaneous abortion by stimulating the expression of TGF-beta(1), MMP-9 and PAI-1 and reducing the embryo resorption rate., Activation of T cells with PMA and ionomycin together with CTLA4-CD80/CD86 blockade results in decreased induction of CD25 and Bcl-X(L), reduced interleukin -2, and enhanced transformin…	17697576:14, 12429713:5, 9815262:1210, 10619862:1300	2	4		positive
CEBPA --+> CSF1	Expression	For example, when expressed alone, RUNX1, C/EBPa, and PU.1 are poor activators of the M-CSF promoter.	15988004:1056	2	1		positive
CEBPA --+> PROS1	Expression	Reporter gene analysis suggests that members of the CCAAT/enhancer binding protein (C/EBP) family of transcription factors are potent activators of protein S gene transcription in HepG2 cells.	17061980:6	2	1		positive
CEBPA --+> CASP8	Expression	These findings indicate that C/EBPalpha or its oncoproteins activate the bcl-2 and FLICE inhibitory protein genes by tethering to their promoters through bound NF-kappaB p50.	18987666:8	2	1		positive
CEBPD --+> CEBPA	Expression	Previous investigations indicated that transcription of the C/EBPalpha gene is sequentially activated during differentiation, initially by C/EBPbeta and C/EBPdelta and later by C/EBPalpha (autoactivation)., Nuclear expression of the 36-kilodalton C/EBP delta protein increases immediately after birth, followed first by increases in the 38-kilodalton C/EBP beta protein expression and then by increa…	10373535:1, 7910803:4, 10623469:4, 18703634:1194, 18930917:1043, 18653467:1203, 12138207:1046, 12186946:1140, 16154099:1059, 17273556:1253 <more data available...>	2	43		positive
CEBPD --+> TF	Expression	In the non-transferrin-expressing HeLa cells, the transferrin promoter could be activated by C/EBP-delta., Suire et al. (12) showed, in cotransfection assays, that overexpression of C/EBP alpha (C/EBP) and C/EBP delta (NF-IL6beta, CRP3) in Sertoli cells stimulated transcription from the cAMP-regulated transferrin promoter containing a C/EBP binding site.	8226864:7, 9927313:1054	2	2		positive
CEBPD --+> CCND1	Expression	Silencing of C/EBPdelta, Cdc27, or the anaphase promoting complex/cyclosome coactivator Cdh1 (FZR1) in MCF-10A breast epithelial cells increased cyclin D1 protein expression.	20439707:3	2	1		positive
CEBPD --+> SOCS3	Expression	The doxycycline-dependent expression of C/EBP-d neither increased Spi-2 and Socs3 transcripts nor interfered with their induction by IL6RIL6 (Fig. 5B).	14600146:227	2	1		positive
CHI3L1 --+> SOX9	Expression	HC-gp39 induced both SOX9 and type II collagen synthesis.	16949314:5	2	1		positive
CLEC5A --+> NFATC1	Expression	We also demonstrate that MDL-1 activation increases the expression of NFATc1 and ATPV0D2, which control cell fusion (Lee et al., 2006), as well as regulating bone resorption via TRAP and cathepsin K in osteoclasts (Takayanagi, 2005a).	20212065:226	2	1		positive
CSF1 --+> NFATC1	Expression	Furthermore, anti-CD11b antibodies inhibited NFATc1 expression induced by M-CSF and RANKL in BMMs., S3 shows the normal osteoclast differentiation and expression of NFATc1 in NFATc2-/- monocyte/macrophage precursor cells that were stimulated with RANKL/M-CSF., Inhibition of c-Fos and NFATc1 expression induced by RANKL and M-CSF in RAGE-deficient prefusion osteoclasts To further understand how RAG…	18775427:4, 16275763:1202, 16606672:1165, 17403683:264	2	4		positive
CSF1 --+> CEBPA	Expression	Ectopic expression of THOC5 mimicked M-CSF mediated cell maturation and enhanced protein expression of the myeloid transcription factors C/EBPbeta, C/EBPalpha, Pu-1 and also GAB2 (a PI-3 Kinase and macrophage development regulator)., M-CSF and G-CSF use separate pathways to activate ERK and modify C/EBPa .	19015024:4, 19587381:1161	2	2		positive
CSF1 --+> CCND1	Expression	Previously we showed that the macrophage-activating agent lipopolysaccharide blocks CSF-1-induced proliferation and cyclin D1 expression in macrophages., We further demonstrated that Cdc42 modulated M-CSF-stimulated cyclin D expression and phosphorylation of Rb and induced caspase 3 and Bim, thus contributing to osteoclast proliferation and apoptosis rates., In contrast to some other growth facto…	9722538:2, 20501942:5, 9608681:6, 10602507:1124, 1483347:100, 9139801:1201, 10453356:1406, 17142780:1172, 11230342:1041, 9722538:50 <more data available...>	2	19		positive
CSF1 --+> CD14	Expression	It has been demonstrated that the expression of CD16 and CD14 is regulated by macrophage colony stimulating factor (M-CSF) and GM-CSF., M-CSF was also shown by flowcytometric analysis to influence the expression of CD14, a receptor for LPS, which might render monocytes more sensitive to LPS., Daily administration of macrophage colony stimulating factor (M-CSF) to the mice resulted in increased le…	12153694:6, 8877404:9, 10594845:5, 9566797:4, 15256426:1265	2	5		positive
CSF1 --+> CYBB	Expression	Consistent with this, we find that expression of gp91phox and p67phox protein is also increased by M-CSF differentiation in Western blots of cell lysate proteins (Fig. 1C)., Of interest to the current studies, HoxA9 overexpression in murine myeloid cells does not impair granulocyte-colony stimulating factor- or macrophage-colony stimulating factor-induced expression of gp91Phox, a phagocyte respi…	16210632:1196, 15681849:71	2	2		positive
CSF1 --+> TREM2	Expression	Addition of macrophage colony stimulating factor (M-CSF) to LN cell culture allowed the proliferation and expression of TREM2 in LN cells, and the addition of neutralizing anti-M-CSF antibodies suppressed the proliferation of LN cells despite the expression of TREM2., Whereas Humphery et al. recently reported that TREM-2 expression is induced during in vitro osteoclastogenesis induced by culture …	20345919:4, 16951310:1159	2	2		positive
CSF1 --+> SERPING1	Expression	Interferon-gamma and alpha , colony stimulating factor-1, interleukin-6 (IL-6) and tumor necrosis factor-alpha (TNF-alpha) all induce C1-INH synthesis in a variety of cell types.	9777421:6	2	1		positive
CSF1 --+> TLR2	Expression	CSF-1 also down-regulated expression of TLR1, TLR2, and TLR6, but not the LPS receptor, TLR4, or TLR5., TLR-2 expression on monocytes was enhanced by macrophage colony-stimulating factor (M-CSF) and interleukin-10 (IL-10), but was reduced by transforming growth factor beta1, while CD16 expression was inducible by these cytokines., Toll-like receptor 2 and 4 surface expressions on human monocytes …	11751985:7, 15146415:10, 11672593:100	2	3		positive
CSF1 --+> C3	Expression	Macrophage colony-stimulating factor (M-CSF) enhances complement component C3 production by human monocytes/macrophages.	8477063:100	2	1		positive
CSF1 --+> ITGB2	Expression	The levels of CD11a and CD18 expression on granulocytes were significantly enhanced by administration of M-CSF.	11789672:6	2	1		positive
CSF1 --+> LGALS3	Expression	Macrophage colony-stimulating factor (M-CSF), which is present at increased levels in MRL/lpr mice, but not in MRL/Mp- +/+ mice, induced the expression of Mac-2 antigen and Fas antigen on spleen adherent cells of MRL/Mp- +/+ mice.	8870694:4	2	1		positive
CSF1 --+> TNFRSF1A	Expression	Cell surface expression of TNFR1/2 expression on monocytes was induced by IL-10, and more efficiently in combination with M-CSF.	16859503:4	2	1		positive
CSF1 --+> P2RX7	Expression	Furthermore, lipopolysaccharide and M-CSF could up-regulate P2X7 receptor expression in monocytes, while IFN-gamma, TNF-alpha and GM-CSF had weak effects, but pretreatment with these inducers could not further enhance lipopolysaccharide-stimulated P2X7 receptor expression in monocytes.	15830104:6	2	1		positive
CSF1 --+> CSF1R	Expression	However, after 48 h, M-CSF significantly stimulated c-Fms expression., IL-10 together with M-CSF increased the expression of M-CSF receptors., This treatment completely prevented M-CSF-induced c-Fms expression in a dose-dependent manner but had little effect on TNFa-induced c-Fms up-regulation (Fig. 5D)., Incubation with CSF-1 down-regulated CSF-1R expression and was associated with proliferation…	16461346:213, 8978307:46, 16461346:221, 19819976:310, 19059913:261, 19628784:169	2	6		positive
CSF1R --+> PTPN6	Expression	Traumatic injury to the central nervous system activates microglia and strongly increases expression of SHP-1, which physically associates with and is activated by c-Fms in these cells (17).	12361947:312	2	1		positive
CTSD --+> ABCA1	Expression	Conversely, expression of CTSD increased both ABCA1 mRNA expression and cellular ABCA1 protein.	17032648:6	2	1		positive
CX3CR1 --+> TGFB1	Expression	CX3CR1 promotes TGF-ß1 expression and myofibroblast accumulation in wounded skin ., CX3CR1 promotes TGF-ß1 expression and activated fibroblast accumulation in wounded skin., These results suggest that CX3CR1 activity in vivo promotes TGF-ß1 production, which promotes accumulation of a-smooth muscle actin+-activated fibroblasts, which are the direct source of collagen, a key constituent of granula…	18097059:296, 18097059:303, 18097059:301	2	3		positive
CXCL10 --+> ISG15	Expression	Consistent with this finding, Respiratory syncytial virus-induced beta interferon (IFN-beta), interferon-inducible protein 10 (IP-10), chemokine ligand 5 (CCL-5), and IFN-stimulated gene 15 (ISG15) expression levels were decreased in RIG-I-silenced cells during the early phase of infection but not at later times (18 h postinfection).	17108032:5	2	1		positive
CXCL14 --+> CD86	Expression	Fig. 5 shows that the addition of 200 ng/ml CXCL14 to dendritic cell markedly up-regulated expression of CD83, HLA-DR, CD86, and CD80 molecules when compare with CXCL14-untreated dendritic cell.	15843547:292	2	1		positive
CXCL14 --+> CD83	Expression	Fig. 5 shows that the addition of 200 ng/ml CXCL14 to dendritic cell markedly up-regulated expression of CD83, HLA-DR, CD86, and CD80 molecules when compare with CXCL14-untreated dendritic cell.	15843547:292	2	1		positive
CYBA --+> CYBB	Expression	Small interference RNA for p22(phox) prevented glycated low-density lipoprotein-induced expression of NOX2, HSF1, and PAI-1 in endothelial cells.	20630999:9	2	1		positive
FCGR2A --+> CD14	Expression	We found 1) increased FMLP receptor and decreased C5a receptor expression, 2) a normal expression of intracellular FMLP receptors after incubation with PMA, 3) increased loss and decreased re-expression of FMLP receptors after incubation with this peptide, 4) normal expression of adhesion glycoproteins CR3 (CD11b/CD18) and LFA1 (CD11a/CD18), 5) further signs of in vivo preactivation: high express…	1370419:3	2	1		positive
FLI1 --+> TGFBR2	Expression	Introduction of EWSR1-FLI1 into cells lacking the EWSR1-FLI1 fusion suppresses TGF-beta RII expression, whereas antisense to EWSR1-FLI1 in ES cell lines positive for this gene fusion restores TGF-beta RII expression., Regulation of the TGF-ß RII promoter by EWS-FLI1, FLI1, dnFLI1, EWS-ERG, ERG, dnERG, EWS-ETV1, ETV1, and dnETV1., The ERT (also called ESX/ESE-1) regulates the expression through th…	10508522:7, 10749119:1136, 11719467:1050	2	3		positive
GFAP --+> VIM	Expression	As for GFAP, increased lesion-induced up-regulation of vimentin expression is also already apparent at 1 dpl, with knock-out animals showing higher expression than wild-type animals (Fig. 5b).	12843240:1209	2	1		positive
GFAP --+> APOD	Expression	ApoD levels increased by 35% in the peri-infarct area after 10 and 30 days after pMCAO, mainly in neuron-specific nuclear protein (NeuN) positive neurons and glial fibrillary acidic protein (GFAP) positive astrocytes.	20083089:4	2	1		positive
GFAP --+> MET	Expression	Both Nf1(GFAP)CKO and wild-type astrocytes induced MET expression in neurites of wild-type hippocampal neurons in vitro, suggesting that astrocyte-derived signals may induce MET in Nf1 mutant mice.	17348023:5	2	1		positive
GRN --+> CCND1	Expression	In these cells, PCDGF/GP88 was shown to mediate the mitogenic activity of estrogen by stimulating cyclin D1 expression (20) ., granulin/epithelin precursor leads to activation of the mitogen-activated protein kinase pathway and to stimulation of cyclin D1 protein expression., Effect of PCDGF on cyclinD1 and c-myc expression in MCF-7 cells. (A) Stimulation of cyclin D1 expression by PCDGF., PCDGF …	14996734:66, 15653695:83, 11134521:212, 11134521:207, 11134521:254, 11134521:228, 11134521:220, 11134521:263	2	8		positive
HLA-B --+> HLA-E	Expression	The only exceptions were HLA-B*1302 and HLA-B*2705, which induced a low level of HLA-E surface expression despite having the inappropriate sequence (Table 1); this is being fully investigated.	9427624:1189	2	1		positive
HLA-C --+> CD86	Expression	We found that the expression level of co-stimulatory molecules, CD40, CD54, CD80, CD86 and CD11b, were elevated evidently, except CD11c, I-A(d) and H-2K(d).	20499643:4	2	1		positive
IRF8 --+> CSF1	Expression	Additionally, ICSBP expression in ICSBP-deficient cells rescues neurofibromin 1 expression, decreases ERK activation, and abolishes GM-CSF and M-CSF hypersensitivity (34).	16914719:1257	2	1		positive
IRF8 --+> CTSC	Expression	Consistent with the Interferon regulatory factor-8-dependent induction of these genes, expression of cystatin C, cathepsin C, and prosaposin transcripts was lower in Irf-8-/- cells than that in wild-type cells (data not shown).	15947094:1145	2	1		positive
ITGAX --+> CD86	Expression	We found that the expression level of co-stimulatory molecules, CD40, CD54, CD80, CD86 and CD11b, were elevated evidently, except CD11c, I-A(d) and H-2K(d)., As reported previously (24), bone marrow-derived macrophage-derived dendritic cells expressed high levels of CD11c, CD86, and I-Ab, and LPS up-regulated the expression of CD86 and I-Ab.	20499643:4, 19336404:170	2	2		positive
ITGB2 --+> TLR2	Expression	The anti-CD18 monoclonal antibody markedly reduced TLR2 expression in endothelial cells as induced by polymorphonuclear neutrophils.	14561708:1314	2	1		positive
LCN2 --+> GFAP	Expression	Third, the LCN2-induced GFAP expression was blocked by a nitric oxide synthase inhibitor NG-monomethyl-L-arginine (Fig. 8F,G)., Because LCN2 also induced GFAP expression in astrocytes in our study (Fig. 6), we next attempted to determine whether NO is involved in the LCN2 actions in astrocytes., Rho/ROCK pathway appeared to play a pivotal role in regard to LCN2 actions on astrocyte morphology, ba…	19129400:366, 19129400:358, 19129400:384, 19129400:439	2	4		positive
LGALS1 --+> CD83	Expression	Furthermore, galectin-1 induced both CD83 and CD86 expression in a dose-dependent manner (Fig. 1D).	16785517:1209	2	1		positive
LGALS1 --+> CD86	Expression	Furthermore, galectin-1 induced both CD83 and CD86 expression in a dose-dependent manner (Fig. 1D)., Compared with eGFP-Dendritic cells, Galectin-1-Dendritic cells had enhanced levels of IAd, H2Kd, CD40, CD54, CD80, and CD86 expression (Fig. 4A)., Incubation of nontransduced Dendritic cells for 18 h with medium supplemented with 10 µM soluble human Galectin-1 induced an increase of IAd and CD86 e…	16785517:1209, 16751364:260, 16751364:264	2	3		positive
LGALS1 --+> TGFB1	Expression	We demonstrate here that Recombinant galectin-1 treatment induces the production of substantial amounts of TGF-ß1 and IL-10, which in turn may be responsible for counterregulating the uveitogenic Th1 response.	16670344:282	2	1		positive
LGALS3 --+> CCND1	Expression	Recombinant galectin-3 induced cardiac fibroblast proliferation, collagen production, and cyclin D1 expression., Interestingly, galectin-3 induces cyclin D1 expression (an early G1 cyclin) and its associated kinase activity in the absence of cell anchorage., We found that galectin-3 induces cyclin D(1) promoter activity in human breast epithelial cells independent of cell adhesion through multipl…	15520318:6, 10463621:6, 12439750:3, 19843071:10, 17403142:1279, 11062152:1156, 11724777:1188, 19190323:249, 15867344:44	2	9		positive
LGALS3 --+> TGFB1	Expression	Gal-3 increased transforming growth factor-ß1, -ß2, and -ß3 expression in left ventricle compared with vehicle group; Ac-SDKP inhibited this effect., Thus disruption of the Galectin-3gene blocks fibrosis despite similar expression levels of TGF-ß.	19098114:1203, 16549783:134	2	2		positive
LYN --+> MCL1	Expression	Inhibition of Lyn or rescue of miR181b expression reduced Mcl-1 expression in the MYL-R cells., Finally, stimulation of Lyn expression by 1,25-dihydroxyvitamin D(3) treatment in HL-60 cells, a cell model of acute myelogenous leukemia, decreased miR181b expression and increased Mcl-1 expression.	20693279:7, 20693279:10	2	2		positive
NCF1 --+> TLR2	Expression	Small inhibitory RNA to p47Phox in THP-1 cells abrogated high-glucose-induced TLR2 and TLR4 expression.	18650365:10	2	1		positive
NFATC1 --+> CCND1	Expression	Heit et al. showed that transgenic activation of NFATc1 in ß-cells induces proliferation by inducing Cyclin D and Cdk4 levels [23].	20689817:1266	2	1		positive
NFATC1 --+> ID3	Expression	Accordingly, we propose a model whereby early growth response1-NF-ATc1 cooperatively induces inhibitor of DNA binding 3 expression, which in turn promotes traversal of the ß-selection checkpoint by suppressing the activity of E proteins (54, 56, 68).	17878368:1298	2	1		positive
NFATC1 --+> PDPN	Expression	In vitro, endogenous and VEGF-A-induced VEGFR-3 and podoplanin expression by human microvascular endothelial cells was reduced by siRNA to NFATc1, to levels comparable to reductions seen with siRNA to Prox-1.	19233265:8	2	1		positive
NFE2L2 --+> FTL	Expression	The induction of GSTP1/2, GSTA4, and ferritin light chain mRNAs by butylated hydroxyanisole was decreased in the nrf2-null mouse liver, while the level of TXNRD1 was not changed much.	16135796:1104	2	1		positive
NFE2L2 --+> SLCO2B1	Expression	As shown in Fig. 4, expression of Oatp2b1 was decreased by PXR and PPARa ligands, and increased by AhR and Nrf2 activators.	15919853:1172	2	1		positive
NFE2L2 --+> GFAP	Expression	Although the Nrf2 knockout mice lacked severe astrogliosis in more than 80% of cases, there was consistent neuronal damage, although it should be noted that we cannot rule out the possibility that the loss of Nrf2 may directly interfere with GFAP expression in astrocytes.	16945104:1253	2	1		positive
NFE2L2 --+> PRDX6	Expression	Cotransfection with Nrf2 stimulated the Prdx6 promoter in an antioxidant-response element-dependent manner, whereas it was negatively regulated by Nrf3. siRNA targeting Nrf2 down-regulated reporter gene expression, whereas siRNA targeting the Nrf2 repressor, Keap1, up-regulated it.	18973804:4	2	1		positive
OAS1 --+> IRF9	Expression	Similar to expression of 2',5'-oligoadenylate synthetase, Mx, and IFN-stimulated gene17 [15, 17, 22], expression of Stat 1, Stat 2, IRF-9, and IRF-1 in the ovine endometrial S and glandular epithelium during early pregnancy was coordinate with temporal production of Interferon tau by the conceptus [2, 3].	11566724:1278	2	1		positive
P2RX7 --+> CASP1	Expression	We recently reported that P2X7 receptor (P2X7R)-induced activation of caspase-1 inflammasomes is accompanied by release of MHC class II protein into extracellular compartments during brief stimulation of murine macrophages with ATP., Furthermore, the production of IL-18 and IL-1beta and caspase-1 activation were induced independently of a P2X7 purinergic receptor, and the inability of Delta"regio…	19342685:0, 19596775:7	2	2		positive
P2RY6 --+> TGFB1	Expression	Furthermore, a P2Y6 receptor antagonist MRS2578 suppressed the stress-induced expression of periostin and transforming growth factor-ß messenger ribonucleic acids in vitro and in vivo.	19008857:1266	2	1		positive
PLAT --+> CCND1	Expression	Ectopic overexpression of an uninhibitable GSK3ß mutant eliminated tPA-induced cyclin D1 expression., Blockade of Erk1/2 activation or knockdown of p90RSK suppressed tPA-induced GSK3ß phosphorylation, cyclin D1 expression, and fibroblast proliferation.	20724593:6, 20724593:4	2	2		positive
PLEK --+> CCND1	Expression	The inability of the CKIP-1? pleckstrin homology mutant to promote either cyclin D1 or myogenin expression suggests that membrane association and probably phosphatidylinositol-3-phosphate binding are required for CKIP-1 action., Thus, our results suggest that proto-Dbl and Dbl homology/pleckstrin homology proteins may activate cyclin D1 through activation of JNK, which in turn may activate ATF-2 …	14729969:1317, 11907027:321	2	2		positive
PSMB9 --+> CCND1	Expression	Furthermore, analysis by real-time reverse transcription-PCR of the endogenous expression of cyclin D1 and pS2 indicated that the expression level of endogenous cyclin D1 and pS2 was also elevated with overexpression of LMP2 and decreased with LMP2 knockdown (Figure 2C).	16957778:1097	2	1		positive
PTPN6 --+> ITGB2	Expression	Surface expression of ß2 integrins is increased on motheaten polymorphonuclear leukocytes .	11067945:1301	2	1		positive
PTPN6 --+> CYBB	Expression	Consistent with this, SHP1 inhibition increases gp91PHOX and p67PHOXmRNA in undifferentiated U937 cells., In undifferentiated U937 cells, we found that overexpression of CS453-SHP1 increases gp91PHOX and p67PHOX mRNA abundance relative to control vector transfectants (Fig.2 C).	11483597:208, 11483597:223	2	2		positive
RAPGEF3 --+> SOCS3	Expression	Conversely, down-regulation of protein kinase C activity with chemical inhibitors or small interfering RNA-mediated depletion of PKCalpha or -delta blocks EPAC-dependent SOCS-3 induction., Firstly, selective activation of EPAC in human umbilical vein endothelial cells increased C/EBP DNA binding activity and recruitment of C/EBPbeta to the SOCS-3 promoter., To determine whether the increase in SO…	19423709:4, 18195020:4, 16914720:1228, 18195020:203, 19423709:274, 18195020:257, 18195020:233, 19423709:122, 19423709:290, 19423709:34 <more data available...>	2	19		positive
SLC14A1 --+> GFAP	Expression	The abundance of GFAP, the usual marker of astrocytes and ependymal cells, was increased by 25% with age (data not shown), a variation much smaller than the doubling in UT-B1 or the fourfold increase in AQP-4.	12933359:1196	2	1		positive
SOX9 --+> CLU	Expression	Mutant Kras blocks acinar regeneration in favor of a persistently dedifferentiated state. (A-H) Clusterin and Sox9 (I-P) expression during regeneration and Kras-induced acinar-to-ductal metaplasia. (A and I) Clusterin expression is limited to some normal ducts in PBS-treated Pdx1-CreEarly mice, while Sox9 is restricted to ducts and centroacinar cells (arrowheads). (E and M) Acini in PBS-treated P…	20071774:1134	2	1		positive
SOX9 --+> LXN	Expression	BMP-2 treatment upregulated Sox9 expression, and Sox9 stimulated the promoter activity of latexin.	19059214:7	2	1		positive
STAT1 --+> MCL1	Expression	Further, mutation of STAT1/STAT2 prevented the effect of both Abeta and SGK1 on Mcl-1 expression.	19609277:10	2	1		positive
STAT1 --+> B2M	Expression	The same authors also show that transcription of the ß2-microglobulin gene is down-regulated in mouse Stat1-null T lymphocytes., A direct target of EOMES, IL2RB (CD122) (29), is also 7.4-fold up-regulated. ß-2 microglobulin , which is up-regulated by STAT1 and is part of MHC I, is fivefold up-regulated in L&H cells.	10921891:1271, 18794340:1113	2	2		positive
STAT1 --+> ISG15	Expression	A single mutation (K161A) in the p48 contact region of Stat1 inhibited the Stat1-p48 interaction as well as the IFN-a-triggered ISG15 gene induction, whereas this mutation had no effect on either the Stat1-Stat2 interaction or the IFN-? response which is independent of p48 (Horvath et al., 1996).	10851063:1089	2	1		positive
STAT1 --+> CYBB	Expression	At the same time, STAT1 and IRF-1 together promote the interferon-?-induced transcription of the CYBB gene (26).	16162660:1069	2	1		positive
STAT1 --+> HLA-E	Expression	STAT-1 and GATA-1 bind to the IRR and upstream IFN response region, respectively, to stimulate transcription from the HLA-E promoter (73)., The transcription factors Stat-1 and GATA-1 bind to the IFN response region and upstream IFN response region, respectively, to stimulate transcription from the HLA-E promoter (26, 27).	18566411:1611, 17142760:1073	2	2		positive
STAT1 --+> HSPB1	Expression	STAT-1 was required for transcriptional activation of the HSP27 gene, but not for the HSP70 gene, and cDNA transfection of STAT-1 in mumps virus-infected cells restored thermotolerance.	12917439:6	2	1		positive
STAT1 --+> IFIT3	Expression	Our results suggest that the induction of IFIT4 transcription by IFN-alpha depends upon sequential activation of PKCdelta, JNK and STAT1, and that the influence of PKCdelta or JNK on interferon-alpha-mediated induction of IFIT4 is dependent upon the phosphorylation of STAT1 at Ser-727.	17933493:6	2	1		positive
STAT1 --+> CASP1	Expression	Activation of caspase-1 gene expression requires IRF-1 and Stat-1 (24, 32)., In addition, overexpression of STAT-1 together with interferon-? treatment further enhanced the activity of the caspase-1 promoter., Recently, interferon-? and STAT-1 have been shown to modulate the level of caspase-1 expression in non-cardiac cells (28)., Moreover, transfection of antisense STAT-1 inhibited both the int…	16135520:78, 10744676:204, 10744676:201, 10744676:206, 12714587:265, 17339457:351, 10744676:212, 10640742:219, 10744676:264, 9694822:49	2	10		positive
STAT1 --+> IFI27	Expression	From results presented here, it is reasonable to propose that up-regulated STAT1 may enhance IFI27 and OAS1 expression in breast tumors.	19478064:183	2	1		positive
STAT1 --+> CXCL10	Expression	STAT1 was critical for IFN-gamma induction of both the Cxcl9 and Cxcl10 genes in microglia and in microglia and astrocytes, respectively.	20585034:7	2	1		positive
STAT3 --+> CEBPA	Expression	Gene expression profile and quantitative PCR analysis of G-CSF-stimulated cell lines revealed that the expression of C/EBPalpha was up-regulated by the activation of Stat3., Treatment of freshly isolated adult rat hepatocytes with 10-100 mM ethanol rapidly (< 3 min) inhibits interleukin-6 (IL-6)-induced STAT3 activation, tyrosine and serine phosphorylation and IL-6-induced CCAAT enhancer binding …	15664994:3, 10486586:2, 15664994:261, 15664994:66, 15664994:47, 15664994:255, 15664994:266	2	7		positive
STAT3 --+> OSMR	Expression	STAT3 activation further enhances OSMR expression, thereby establishing a positive-feedback loop., We found that Stat3flx/flx/NIC tumors expressed lower levels of both cebpd and osmr, two genes that are induced by Stat3 (28, 29)., We show that OSMR expression is dependent on LIF-induced STAT3 and that the subsequent OSMR-mediated signal inhibits the phosphorylation of STAT5 and coordinately activ…	20348953:1139, 19690134:1181, 18927239:1084	2	3		positive
STAT3 --+> FLI1	Expression	A recent study showed that an enhanceosome responsible for activating SCL transcription was required for GATA-2, Fli-1, and Elf-1.37 As the expression of Fli-1 was induced via the STAT3 transcription factor,38 phosphorylation of STAT3 by the binding of HGF to c-met39 might activate Fli-1 or Elf-1.	14701703:1187	2	1		positive
STAT3 --+> CD9	Expression	Furthermore, activation of STAT3 induced the expression of CD9, indicating the LIF/STAT3 pathway is critical for maintaining CD9 expression., In a previous study, the addition of leukemia inhibitory factor or STAT3 activation induced CD9 expression in embryonic stem cells [13], which indicates that the leukemia inhibitory factor/STAT3 pathway is critical for maintaining CD9 expression.	11950938:5, 12954725:1222	2	2		positive
STAT3 --+> HPGD	Expression	Activation of signal transducer and activator of transcription3 may augment potently the androgen bound receptor signaling and contribute to synergistic induction of 15-PGDH expression by combined treatments with IL-6 and dihydrotestosterone.	14749354:1215	2	1		positive
STAT3 --+> CD14	Expression	STAT3 inhibitor pretreatment could also down-regulate high CD14 and CD16 expression by BxPC-3 conditioned medium treatment.	17545630:1248	2	1		positive
STAT3 --+> SYNPO	Expression	Stat3-DN inhibited nef-containing vector-induced cyclin E expression and significantly increased synaptopodin expression (Figure 5C).	15343382:1157	2	1		positive
STAT3 --+> SBNO2	Expression	IL-10-mediated induction of ETV3 and SBNO2 expression was dependent upon both STAT3 and a stimulus through the TLR pathway.	18025162:2	2	1		positive
STAT3 --+> VIM	Expression	Specific inhibition of STAT3 activation by Janus kinase2-specific inhibitor AG490 blocked STAT3 phosphorylation, cell motility, induction of N-cadherin and vimentin expression and IL6 production., Stat3 can enhance transcription of the vimentin gene.	19088723:9, 14712222:1097	2	2		positive
STAT3 --+> TF	Expression	proteolysis-inducing factor activates both the transcription factors NF-kB and STAT3, which result in the increased production of IL-8, IL-6, and C-reactive protein and the decreased production of transferrin.	11259367:4	2	1		positive
STAT3 --+> CXCL10	Expression	Inhibitors of p38 mitogen-activated protein kinase, c-Jun N-terminal kinase (JNK), phosphatidylinositol-3-OH kinase and signal transducer and activator of transcription 3 decreased OSM-induced CXCL10 production.	19616927:6	2	1		positive
STAT3 --+> MET	Expression	U-STAT3 induces the expression of well-known oncogenes, such as MRAS and MET, which are late-phase genes induced by IL-6.	19478064:203	2	1		positive
TGFB1 --+> TGFBR2	Expression	These data indicate that TGFB1-insensitivity in LbetaT2 cells results from a deficiency in Tgfbr2 expression., Expression of the transforming growth factor-beta type II receptor (TGF-beta RII) is highly regulated and is a critical determinant of the cellular response to TGF-beta., Dysregulated TGF-beta signalling may result from mutations in TGFBR1 and TGFBR2 genes, thus resulting in degenerative…	16384533:13, 11179682:0, 18550062:2, 12038632:8, 10861501:5, 9167190:2, 9516449:3, 11290556:6, 12198207:11, 19088080:4 <more data available...>	2	24		positive
TGFB1 --+> HSPB1	Expression	Retinoic acid enhanced the TGF-beta-induced increase of mRNA for HSP27., The TGF-beta-stimulated increase in the level of mRNA for HSP27 was also attenuated by T(3)., The TGF-beta1-induced down-regulation of LEDGF, Hsp27, and alphaB-crystallin promoters activity was reversed by cotransfection with a plasmid expressing LEDGF., SP600125, a specific inhibitor of stress-activated protein kinase /c-Ju…	11909638:7, 12706291:3, 12649267:8, 18407296:5, 18577533:1198, 18596079:1181, 16055503:1191	2	7		positive
TGFB1 --+> TGFBR1	Expression	Interestingly, TGF-beta1 differentially stimulated or inhibited the expression of TbetaR-I and TbetaR-II mRNA in the gliomas., Dysregulated TGF-beta signalling may result from mutations in TGFBR1 and TGFBR2 genes, thus resulting in degenerative changes in the vessel wall., Furthermore, this truncated Smad4 functioned as a dominant negative form in TGF-beta1-mediated reporter activity and TGF-beta…	10048979:3, 18550062:2, 12860278:5, 12038632:8, 10861501:5, 9516449:3, 12198207:11, 19091788:9, 19038005:5, 15546867:6 <more data available...>	2	30		positive
TGFB1 --+> MET	Expression	In contrast, a combination of IL-6 and TGFbeta1 down-regulated c-met expression as well as Sp1 DNA binding activity., Real-time RT-PCR and Northern and Western blot analyses revealed that TGF-beta1 significantly induced c-met expression in HKC cells, which primarily took place at the gene transcriptional level., With respect to gene expression, fibrotic genes like transforming growth factor-beta …	11469916:13, 15339794:3, 18652820:6, 15770602:6	2	4		positive
TGFB1 --+> A2M	Expression	It was blocked when bovine adrenocortical cells were exposed to 5,6-dichlorobenzimidazole riboside, a potent inhibitor of RNA polymerase II, suggesting that TGF-beta 1 acts as an activator of alpha 2-M gene expression at the transcriptional level., This is supported by the following observations: (i) Treatment of adrenocortical cells by FGF-2 resulted in a time-dependent and dose-dependent increa…	1689294:5, 7524573:1, 9570034:1745, 15618353:1348	2	4		positive
TGFB1 --+> INPP5D	Expression	Activin/TGF-beta-induced expression of SHIP results in intracellular changes in the pool of phospholipids, as well as in inhibition of both Akt/PKB (protein kinase B) phosphorylation and cell survival., TGF-beta1 treatment does not increase IRAK-M or SHIP1 protein expression in shSMAD4 THP-1 cells, whereas it does so in shLUC THP1 cells, indicating that TGF-beta1 regulates IRAK-M and SHIP1 expres…	12447389:5, 20404275:8, 15308103:1213, 15604218:1211, 17947710:1361, 16636301:1257, 19139077:265, 19139077:274, 19542365:220, 15778380:183 <more data available...>	2	16		positive
TGFB1 --+> THBS2	Expression	Using this assay, we observed that thrombospondin-1 and CISP/thrombospondin-2 syntheses were respectively stimulated threefold and twofold by a 24-h treatment with 2 ng/ml TGF beta 1., Further, p38 MAPK mediated induction of collagen I and TSP-2 expression by TGF-beta1 was still achieved in the presence of dexamethasone, showing that dexamethasone does not block p38 while it delays Smad2 phosphor…	7698241:4, 15905080:5, 15616224:1300	2	3		positive
TGFB1 --+> VIM	Expression	Furthermore, induction of vimentin expression by TGF-beta1 and hypoxia was evaluated in gastric cancer cells., Here, we suggest a mechanism to explain how TGFbeta1 contributes to the up-regulation of vimentin expression while blocking myogenesis., Western blotting analysis showed that TGF-beta1 decreased cytokeratin and increased vimentin levels, while DMSO decreased both cytokeratin and vimentin…	20358301:4, 17270292:2, 10580588:7, 20671927:3, 19213777:6, 1879463:2, 19116990:5, 19659836:8, 11752026:1166, 16382155:1202 <more data available...>	2	35		positive
TGFB1 --+> S100A4	Expression	TGF-beta1 increased S100A4 expression in cultured ileal fibroblasts., Furthermore, TGFbeta1 up-regulated epithelial markers CTNNB1 and CTNND1, but suppressed mesenchymal markers, such as S100A4, FGF1 and FGF2., Consistent with these observations, S100A4 increases cell invasion ability induced by TGF-beta in MCF10CA1a.cl1 cells, and depletion of the protein in MDA-MB-231 cells inhibits it., In vit…	20489045:10, 20592463:9, 20070253:8, 19608867:2, 17974953:1193, 12163453:1072, 16889607:1246, 14747385:1161, 19487818:1150, 17562716:291 <more data available...>	2	11		positive
TGFB1 --+> CYBB	Expression	Transfection of wild-type mouse cardiac fibroblasts with AAV/TGFbeta (ACT)(1) markedly enhanced the expression of NADPH oxidases (p22(phox), p47(phox), and gp91(phox) subunits) and LOX-1, formation of reactive oxygen species, and collagen synthesis, concomitant with an increase in the activation of p38 and p44/42 mitogen-activated protein kinases ., TGF-ß1 upregulates the expression of p22phox, p…	18182394:3, 12874439:1080, 12482831:1145	2	3		positive
TGFB1 --+> ITGB5	Expression	Thus, TGF-beta increases expression of the integrin beta(5) gene by mechanisms involving Sp1/Sp3 and Smad transcription factors., We investigated the effects of PPARalpha ligands on TGF-beta-induced beta3 and beta5 integrin expression and potential interaction between PPARalpha and TGF-beta signaling., In that scenario, however, Peroxisome proliferator-activated receptor-a activation antagonized …	10964912:9, 12456495:3, 17098824:1241, 16249187:1329, 14684628:1206, 12130649:44	2	6		positive
TGFB1 --+> CSF1	Expression	Anti-TGF-beta 1 decreased (p < 0.05) M-CSF induced colonies in 5/6 donors., Transforming growth factor beta (TGF-beta) increased both the synthesis of CSF-1 and its accumulation in the matrix., The M-CSF activity in the conditioned medium of mouse osteoblast-like MC3T3-E1 cells was increased by TGF-beta as well as interleukin-1 treatment., Here we show that TGF-beta1 induces the expression of mac…	7804125:8, 8591991:10, 8048485:1, 9278333:1, 9492032:1246, 16707491:363, 17332318:77	2	7		positive
TGFB1 --+> RBP1	Expression	In both cell populations, transforming growth factor-beta 1 treatment increased CRBP-1 expression., We also demonstrate that CRBP-1 expression by fibroblasts is regulated in vitro by retinoic acid and transforming growth factor-beta1., The expression of CRBP-1 is regulated at the transcriptional level by TGF-beta and retinoic acid but not synergistically, suggesting a possible common pathway., TG…	12004002:12, 9403724:10, 11319755:4, 12419830:1201	2	4		positive
TGFB1 --+> SOX9	Expression	Moreover, exogenous TGF-beta can induce Sox9 expression in the mandibular arch., In addition, up-regulation of Fibronectin and suppression of Sox9 expression by TGF-beta1 was also found to be mediated by CTGF., Transforming growth factor-beta treatment increased MAPK activity and Sox-9, aggrecan, and collagen type II gene expression., TGF-beta1 increased the Sox9 messenger ribonucleic acid expres…	18684439:6, 17111364:7, 15564911:11, 20157375:7, 20590658:6, 18496879:5, 16575901:3, 17525254:5, 18602912:6, 19321054:8 <more data available...>	2	15		positive
TGFB1 --+> TGM2	Expression	In Western blot analysis, TGF-beta1 (1 ng/ml) treatment was found to steadily up-regulate TGase 2 expression for up to 7 days., Transforming growth factor-beta and interleukin -1beta induced Factor XIIIa and tTGase expression in cartilage and meniscal organ cultures., This study suggests that in the isolated perfused rat kidney and in the absence of other exogenous growth factors, TGF-beta1 selec…	16044258:3, 11438463:3, 10505687:11, 17460246:6, 12874459:1070, 14555988:1123, 11686302:1246, 9582307:46, 9114053:189, 11689553:280 <more data available...>	2	18		positive
TGFB1 --+> NFATC1	Expression	Similarly, TNF-alpha activates osteoclastogenesis by stimulating translocation of TGF-beta-induced NFATc1., Addition of Transforming growth factor-ß during differentiation to either lineage inhibited NFATc activation., Using quantitative real-time PCR, we found that transforming growth factor-ß1 treatment results in a 4.5-fold increase in NFATc1 transcript levels in neural crest stem cells (Fig. …	18060870:6, 12810687:1296, 15148306:1175	2	3		positive
TGFB1 --+> CD14	Expression	At 2 hr, 50 ng/ml TGF-beta 1 significantly lowered CD14 expression (51%, P = 0.043)., TGF-beta and VD3 synergistically increased the expression of differentiation-associated markers such as the CD11b and CD14 antigens, whereas TGF-beta and dexamethasone did not., Furthermore, TGF-beta/D3 treatment (but not D3 alone) elicits the expression of membrane CD14, FcRI, FcRII, CD11a, CD11b, CD11c, ICAM-1…	7526045:5, 10547074:1, 8383719:5, 11698458:1270, 12821938:1143, 18497880:1254	2	6		positive
TGFB1 --+> FCGR2B	Expression	Furthermore, TGF-beta/D3 treatment (but not D3 alone) elicits the expression of membrane CD14, FcRI, FcRII, CD11a, CD11b, CD11c, ICAM-1, and PECAM-1 Ag at a level comparable to that observed on normal human monocytes., IFN-a, IFN-?, TGF-ß, IL-10, and soluble IgG modulated CD32a and/or CD32b on circulating conventional DCs, which was similar to their effects on cytokine-induced monocyte-derived DC…	8383719:5, 16167082:1141	2	2		positive
TGFB1 --+> GFAP	Expression	Cycloheximide did not block the effects of TGF-beta1 or FGF-2 on GFAP mRNA levels, but blocked the inhibitory effects of FGF-2 on the TGF-beta1-mediated increase in GFAP expression., Whereas untreated control cells expressed progressively the glial fibrillary acidic protein (GFAP) after arrest of multiplication, the addition of TGF beta 1 to proliferative cells prevented GFAP expression and accum…	9537840:5, 1397085:4, 15509901:2, 8170537:2, 8361632:2, 18419760:10, 19057972:3, 12118088:4, 10098836:1048, 11867550:1092 <more data available...>	2	14		positive
TGFB1 --+> ABCA1	Expression	TGF-beta1 significantly increased expressions of ABCA1, ABCG1 and SR-BI at both transcriptional and translational levels in a dose-dependent and time-dependent manner., transforming growth factor-ß increases ABC-1 expression and inhibits its down-regulation by interferon-?., TGF-ß1 also reduced foam cell formation by enhancing cholesterol efflux through increasing mRNA expression of ABCA1 and ABC…	20057170:4, 11352993:1189, 11742878:1055, 15995168:2634, 20485864:4	2	5		positive
TGFB1 --+> CLU	Expression	At the same time, TGFbeta1 enhanced clusterin protein and mRNA expression., A single T to G base mutation in the AP-1 site (5'-TGAGGCA) abolishes TGFbeta-induced clusterin promoter transactivation., We hypothesize that activation of the TGF-beta signaling pathway, which often occurs after ionizing radiation exposure, can in turn activate the CLU promoter., Cytokines such as TGF beta 1 and interle…	10066375:3, 9334243:5, 15530543:10, 8892344:4, 9407436:5, 7730444:8, 8170537:2, 10406964:1149, 15671065:1426, 9334243:219 <more data available...>	2	33		positive
TGFB1 --+> SOCS3	Expression	TGF-beta inhibits IL-6-induced SOCS3 promoter activity in T cells., These data show that TGF-beta coordinately induces LIF and SOCS3 to promote prosurvival signaling., Furthermore, TGF-beta rapidly induces sustained SOCS-3 expression in macrophage/osteoclast precursors., In this study, we demonstrate that LPS-induced endogenous TGF-beta1 contributes to the inducible SOCS3 expression in macrophage…	19535626:4, 20181800:8, 12646633:7, 17920684:3, 13679037:8, 18031698:1059	2	6		positive
TGFB1 --+> GUSB	Expression	Beta-glucuronidase expression was increased by TGF-beta and decreased by IFN-gamma.	9712070:10	2	1		positive
TGFB1 --+> MCL1	Expression	The increased levels of the cytokines, IL-4, IL-10, prostaglandin E2, and TGF-ß enhance the expressions of c-FLIP, Bcl-xL, and Mcl-1, which are involved in the resistance to apoptosis (32-34).	16740684:1107	2	1		positive
TGFB1 --+> AIF1	Expression	Furthermore, functional studies showed specific allograft inflammatory factor-1 isoform expression stimulation by transforming growth factor-beta., Stimulation of peripheral blood mononuclear cells with TGFbeta caused a specific and significant increase in the expression of AIF-1 isoform 2 transcripts (P < 0.005), which was due to stabilization of AIF-1 isoform 2 messenger RNA., Ten percent FCS, …	17053503:3, 16868985:9, 10894811:1159	2	3		positive
TGFB1 --+> SYNPO	Expression	Anti-TGF-ß antibody 2G7 blocked synaptopodin expression and inhibited the redistribution of zona occludens-1 (Figure 1D).	16207831:1114	2	1		positive
TGFB1 --+> PTGS1	Expression	Release of histamine, cysteinyl-leukotrienes, and tumour necrosis factor alpha was strongly reduced whereas prostaglandin D2 generation and cyclooxygenase 1 and 2 expression were upregulated by TGF-beta1., Prostaglandin E2, transforming growth factor-beta, and interleukin-1 beta variably regulate the expression of cyclooxygenase 1, cyclooxygenase 2, and lysyl oxidase in IMR90, human embryo lung f…	15951536:7, 8872612:0, 9348193:1158	2	3		positive
TGFB1 --+> IL13RA1	Expression	Transforming growth factor-ß can enhance the effects of IL-13 on activation and survival of eosinophils, and on the surface expression of IL-13Ra1 on eosinophils (Myrtek et al., 2004[Go]).	16888081:1218	2	1		positive
TGFB1 --+> CSF1R	Expression	In contrast, TGF-beta 1 down-modulated IL-3 and CSF-1 receptor expression by 54 and 55%, respectively, by 24 h., Cell surface expression of the monocyte/macrophage-specific marker c-fms was increased 3.1-fold following TGF-beta 1 treatment., Antagonists of TGF-beta1 signaling significantly inhibited both the induction of c-fms expression and cellular invasiveness, suggesting that additional studi…	8409417:3, 8930403:10, 19505996:8, 17332318:234, 17332318:219, 17332318:248, 17332318:223, 17332318:289, 17332318:84, 17332318:235 <more data available...>	2	13		positive
TGFB1 --+> SRGN	Expression	Metabolic labeling experiments reveal that TGF-beta induces selectively the expression of proteoglycan-I, whereas the level of proteoglycan-II remains unaltered.	1863601:2	2	1		positive
TGFB1 --+> CX3CR1	Expression	TGF-beta1 upregulates CX3CR1 expression and inhibits fractalkine-stimulated signaling in rat microglia., These results showed that TGFß enhanced CX(3)CR1 expression and attenuated the LPS-induced increase in IL-1ß expression.	12446007:100, 20570721:11	2	2		positive
TGFB1 --+> ALOX5AP	Expression	The addition of anti-TGF-beta1 antibody reduced hydroxynonenal-induced 5-LOX and FLAP expression by 40%, indicating the partial involvement of a TGF-beta1-dependent mechanism., The expression of FLAP in Osteoarthritis osteoblasts is also modulated differently by 1,25(OH)2D3 and TGF-beta depending on their endogenous low and high prostaglandin E2 levels., TGFbeta1 and/or 1,25(OH)(2)D(3) induced a …	20144213:12, 17156456:12, 15593193:4, 11090070:5	2	4		positive
TGFB1 --+> TF	Expression	However, in quiescent, well-differentiated cells, TGF-beta repressed the mitogenic responses to both nutrients alone (by 90%) and to nutrients plus the exogenous stimulatory factors epidermal growth factor (E), insulin (I), and transferrin (T) (by 55-65%)., TGF-beta(1) and bFGF upregulate transferrin gene expression of cultured lens epithelial cells remarkably, can reduce lenticular oxidative dam…	1701348:3, 11835825:8	2	2		positive
TGFB1 --+> HPGD	Expression	Induction of 15-PGDH expression by TGF-beta1 was synergistically stimulated by the addition of Wnt3A which was inactive by itself., A number of anti-cancer agents, such as transforming growth factor-beta1 (TGF-beta1), glucocorticoids and some histone deacetylase inhibitors were found to induce 15-PGDH expression.	16844092:6, 17481556:12	2	2		positive
TGFB1 --+> ITGAX	Expression	Furthermore, TGF-beta/D3 treatment (but not D3 alone) elicits the expression of membrane CD14, FcRI, FcRII, CD11a, CD11b, CD11c, ICAM-1, and PECAM-1 Ag at a level comparable to that observed on normal human monocytes.	8383719:5	2	1		positive
TGFB1 --+> CCND1	Expression	The expression of cyclin D1 in MCF10A cells is regulated by TGF-ß treatment., In addition, Sox17 counteracted repression of the cyclin D1 promoter by TGF-ß1 and Smad3., These results strongly suggest that TGF-ß regulates cyclin D1 expression in a ß-catenin-dependent manner., TGF-ß stimulates cyclin A expression without affecting cyclin D-cdk4/6 activity in suspended NRK cells., TGF-ß stimulated c…	18715870:116, 19479035:326, 16690606:242, 10702223:90, 16690606:239, 16690606:67, 19479035:260, 16517699:263, 15811853:143, 19479035:288 <more data available...>	2	19		positive
TGFB1 --+> Ctla2a	Expression	This suggests that TGF-ß promotes the up-regulation of the CTLA-2a expression on responding T cells.	19801522:182	2	1		positive
TGFB1 --+> ADAMTS1	Expression	Expression of ADAMTS1 is induced by transforming growth factor-ß in keratinocytes.	15843381:262	2	1		positive
TGFB1 --+> STAT1	Expression	IFN-gamma down-regulates TGF-beta1-induced IgA expression through Stat1 and p300 signaling.	20016942:100	2	1		positive
TGFBR1 --+> TGFB1	Expression	This persistence was because of autocrine synthesis of TGF-beta1, which was inhibited by both anti-TGF-beta1 antibody and the ALK5 inhibitor SB431542., Based on these findings, we hypothesize that the interaction between c-Ski and TßRI might interfere with nuclear translocation of the R-Smad/Smad4 complex, thereby attenuating TGF-ß signaling., These results show that constitutively reduced Tgfbr1…	19193641:6, 20959473:4, 19147584:4, 19535626:7, 19432813:7	2	5		positive
TGM2 --+> TGFB1	Expression	In addition, TG2 also activates transforming growth factor-beta (TGF-beta)., Particularly relevant is the finding that both TGF-beta and IL-12 regulations were significantly altered in the absence of TG2., Free Gd3+ ions may also activate tissue transglutaminase, which in turn activates transforming growth factor beta (TGF-beta) produced by dendritic cells., Increased TG2 expression in these fibr…	18688035:2, 15905580:8, 19886227:11, 19657147:2, 18558621:6, 12810961:2, 18523305:1259, 15199098:1330, 11686302:1320	2	9		positive
TGM2 --+> CYBB	Expression	Inhibition of cross-linking activity of TG2 by monodansylcadaverin in these cells led to diminished nitroblue tetrazolium positivity, production of less superoxide anion, and decreased expression of GP91PHOX, the membrane-associated subunit of NADPH oxidase.	16763214:3	2	1		positive
TLR2 --+> ITGB2	Expression	Peptidoglycan (TLR2 ligand), flagellin (TLR5 ligand), and Imiquimod R837 (TLR7 ligand) could significantly upregulate cell surface expression of intercellular adhesion molecule (ICAM)-1 and CD18, and induce the release of IL-1beta, IL-6, IL-8, growth-related oncogene -alpha, and superoxides of eosinophils.	17332440:5	2	1		positive
TLR2 --+> CEBPD	Expression	TLR2 signaling by LpqH induced expression of liver inhibitory protein and C/EBPd and enhanced expression of LAP at time points that correlated kinetically with the onset of inhibition of IFN-?-induced CIITA expression., Toll-like receptor2 stimulation also induces C/EBPd expression and binding to the CIITA promoter [31].	17982082:1080, 19629181:349	2	2		positive
TLR2 --+> LCN2	Expression	LCN2 expression is increased in response to activation of TLR2 and TLR4 signaling by bacterial peptides (42).	18317594:1267	2	1		positive
TLR2 --+> CD86	Expression	TLR2 is essential for neisserial porin up-regulation of B7-2 and class II MHC in B cells ., Anti-TLR2 blocked increases in the CD86 median fluorescence intensity, but not the percentage of cells positive for CD86., There may be some differences in the Toll-like receptor2-mediated signaling pathway between cytokine production and CD83/CD86 expression., This indicates that the up-regulation of B7-2…	11823477:142, 11160304:195, 11160323:247, 11823477:146, 11160323:191, 19109203:128, 11316801:237, 19109203:149, 11160304:179, 11823477:182	2	10		positive
TLR2 --+> ITGAX	Expression	The TLR2 agonist Pam3Cys significantly stimulated the maturation of DCs by enhancing the surface expression of CD11c, MHC class I, MHC class II, CD40, CD80, and CD86.	19109203:128	2	1		positive
TLR2 --+> HSPB1	Expression	TLR1/2 ligand palmitoyl-3-cysteine-serine-lysine-4 (Pam3CSK4) induces activation of PKDs via a PKC-independent manner, and Pam3CSK4-induced expression of heat shock protein 27 and MCP-1, as well as activation of PKDs, is inhibited by Gö6976, but not by broad-spectrum PKC inhibitors, in mouse bone marrow-derived mast cells (26).	19414785:65	2	1		positive
TLR2 --+> STAT3	Expression	TLR2 activation triggers STAT3 and Smad3 activation., TLR2 activation sequentially stimulates NF-?B, STAT3 and Smad3 activation., In addition, blockade of TLR2 abrogated peptidoglycan-SA-induced STAT3 and Smad3 activation. [thumbnail] ., Secondly, HSP60 activation of TLR2 mediates the expression and phosphorylation of Stat3 in tumor cells., These finding indicated that peptidoglycan-SA-stimulated…	20520770:250, 20520770:260, 20520770:255, 19654875:266, 20520770:318, 19654875:200, 20520770:319, 19654875:159, 19654875:164	2	9		positive
TLR3 --+> CXCL10	Expression	Both TLR3 and RIG-I are required for CXCL10 expression., We established that stimulation of TLR3-positive cell lines and primary human endometrial epithelial cells with dsRNA leads to TLR3-dependent expression of interleukin -6, IL-8, interferon -inducible protein 10, RANTES, and IFN-beta., Furthermore, IRF-3 is thought to be required for Toll-like receptor3-induced type I IFN and IP-10 productio…	18258184:5, 15935884:5, 17660379:1240, 14580333:1257, 15315972:1197, 12453406:1108, 17785432:1346, 17170125:1102, 17332880:1148, 18188453:1255 <more data available...>	2	15		positive
TLR3 --+> TGFB1	Expression	Finally, the role of cytokines is difficult to associate with a given Toll-like receptor since Toll-like receptor-induced cytokine production, which was consistently observed, varied with each agonist: one should note however that TLR2, TLR3 and TLR7 agonists preferentially stimulated IL-10 and transforming growth factor-ß production which was not the case for the TLR4 agonist lipopolysaccharide.	20628601:1409	2	1		positive
TLR3 --+> CLU	Expression	Conclusively, TLR3 activation induces expression of cytoprotective and anti-inflammatory CLU by vascular smooth muscle cells and mice, to potentially counteract atherosclerotic pathology., Toll-like receptor 3 mediates expression of clusterin/apolipoprotein J in vascular smooth muscle cells stimulated with RNA released from necrotic cells.	20692254:10, 20692254:100	2	2		positive
TREM2 --+> CD86	Expression	Ligation of triggering receptor expressed on myeloid cells-2 induced increased cell surface expression of CD40, CD86, and MHC class II but Ag-capturing mechanisms were not down-regulated (53)., KARAP/DAP12-TREM2 triggering on human Dendritic cells promotes incomplete maturation process, i.e., Dendritic cells up-regulation of CCR7, CD40, CD86, and MHC class II molecules, but not TNF-alpha nor IL-1…	14978127:315, 15128777:291	2	2		positive

## Sheet: Core network
TGFB1 --+> TGFBR2	Expression	These data indicate that TGFB1-insensitivity in LbetaT2 cells results from a deficiency in Tgfbr2 expression., Expression of the transforming growth factor-beta type II receptor (TGF-beta RII) is highly regulated and is a critical determinant of the cellular response to TGF-beta., Dysregulated TGF-beta signalling may result from mutations in TGFBR1 and TGFBR2 genes, thus resulting in degenerative…	16384533:13, 11179682:0, 18550062:2, 12038632:8, 10861501:5, 9167190:2, 9516449:3, 11290556:6, 12198207:11, 19088080:4 <more data available...>	2	24		positive
TGFB1 --+> HSPB1	Expression	Retinoic acid enhanced the TGF-beta-induced increase of mRNA for HSP27., The TGF-beta-stimulated increase in the level of mRNA for HSP27 was also attenuated by T(3)., The TGF-beta1-induced down-regulation of LEDGF, Hsp27, and alphaB-crystallin promoters activity was reversed by cotransfection with a plasmid expressing LEDGF., SP600125, a specific inhibitor of stress-activated protein kinase /c-Ju…	11909638:7, 12706291:3, 12649267:8, 18407296:5, 18577533:1198, 18596079:1181, 16055503:1191	2	7		positive
TGFB1 --+> TGFBR1	Expression	Interestingly, TGF-beta1 differentially stimulated or inhibited the expression of TbetaR-I and TbetaR-II mRNA in the gliomas., Dysregulated TGF-beta signalling may result from mutations in TGFBR1 and TGFBR2 genes, thus resulting in degenerative changes in the vessel wall., Furthermore, this truncated Smad4 functioned as a dominant negative form in TGF-beta1-mediated reporter activity and TGF-beta…	10048979:3, 18550062:2, 12860278:5, 12038632:8, 10861501:5, 9516449:3, 12198207:11, 19091788:9, 19038005:5, 15546867:6 <more data available...>	2	30		positive
TGFB1 --+> MET	Expression	In contrast, a combination of IL-6 and TGFbeta1 down-regulated c-met expression as well as Sp1 DNA binding activity., Real-time RT-PCR and Northern and Western blot analyses revealed that TGF-beta1 significantly induced c-met expression in HKC cells, which primarily took place at the gene transcriptional level., With respect to gene expression, fibrotic genes like transforming growth factor-beta …	11469916:13, 15339794:3, 18652820:6, 15770602:6	2	4		positive
TGFB1 --+> A2M	Expression	It was blocked when bovine adrenocortical cells were exposed to 5,6-dichlorobenzimidazole riboside, a potent inhibitor of RNA polymerase II, suggesting that TGF-beta 1 acts as an activator of alpha 2-M gene expression at the transcriptional level., This is supported by the following observations: (i) Treatment of adrenocortical cells by FGF-2 resulted in a time-dependent and dose-dependent increa…	1689294:5, 7524573:1, 9570034:1745, 15618353:1348	2	4		positive
TGFB1 --+> INPP5D	Expression	Activin/TGF-beta-induced expression of SHIP results in intracellular changes in the pool of phospholipids, as well as in inhibition of both Akt/PKB (protein kinase B) phosphorylation and cell survival., TGF-beta1 treatment does not increase IRAK-M or SHIP1 protein expression in shSMAD4 THP-1 cells, whereas it does so in shLUC THP1 cells, indicating that TGF-beta1 regulates IRAK-M and SHIP1 expres…	12447389:5, 20404275:8, 15308103:1213, 15604218:1211, 17947710:1361, 16636301:1257, 19139077:265, 19139077:274, 19542365:220, 15778380:183 <more data available...>	2	16		positive
TGFB1 --+> THBS2	Expression	Using this assay, we observed that thrombospondin-1 and CISP/thrombospondin-2 syntheses were respectively stimulated threefold and twofold by a 24-h treatment with 2 ng/ml TGF beta 1., Further, p38 MAPK mediated induction of collagen I and TSP-2 expression by TGF-beta1 was still achieved in the presence of dexamethasone, showing that dexamethasone does not block p38 while it delays Smad2 phosphor…	7698241:4, 15905080:5, 15616224:1300	2	3		positive
TGFB1 --+> VIM	Expression	Furthermore, induction of vimentin expression by TGF-beta1 and hypoxia was evaluated in gastric cancer cells., Here, we suggest a mechanism to explain how TGFbeta1 contributes to the up-regulation of vimentin expression while blocking myogenesis., Western blotting analysis showed that TGF-beta1 decreased cytokeratin and increased vimentin levels, while DMSO decreased both cytokeratin and vimentin…	20358301:4, 17270292:2, 10580588:7, 20671927:3, 19213777:6, 1879463:2, 19116990:5, 19659836:8, 11752026:1166, 16382155:1202 <more data available...>	2	35		positive
TGFB1 --+> S100A4	Expression	TGF-beta1 increased S100A4 expression in cultured ileal fibroblasts., Furthermore, TGFbeta1 up-regulated epithelial markers CTNNB1 and CTNND1, but suppressed mesenchymal markers, such as S100A4, FGF1 and FGF2., Consistent with these observations, S100A4 increases cell invasion ability induced by TGF-beta in MCF10CA1a.cl1 cells, and depletion of the protein in MDA-MB-231 cells inhibits it., In vit…	20489045:10, 20592463:9, 20070253:8, 19608867:2, 17974953:1193, 12163453:1072, 16889607:1246, 14747385:1161, 19487818:1150, 17562716:291 <more data available...>	2	11		positive
TGFB1 --+> CYBB	Expression	Transfection of wild-type mouse cardiac fibroblasts with AAV/TGFbeta (ACT)(1) markedly enhanced the expression of NADPH oxidases (p22(phox), p47(phox), and gp91(phox) subunits) and LOX-1, formation of reactive oxygen species, and collagen synthesis, concomitant with an increase in the activation of p38 and p44/42 mitogen-activated protein kinases ., TGF-ß1 upregulates the expression of p22phox, p…	18182394:3, 12874439:1080, 12482831:1145	2	3		positive
TGFB1 --+> ITGB5	Expression	Thus, TGF-beta increases expression of the integrin beta(5) gene by mechanisms involving Sp1/Sp3 and Smad transcription factors., We investigated the effects of PPARalpha ligands on TGF-beta-induced beta3 and beta5 integrin expression and potential interaction between PPARalpha and TGF-beta signaling., In that scenario, however, Peroxisome proliferator-activated receptor-a activation antagonized …	10964912:9, 12456495:3, 17098824:1241, 16249187:1329, 14684628:1206, 12130649:44	2	6		positive
TGFB1 --+> CSF1	Expression	Anti-TGF-beta 1 decreased (p < 0.05) M-CSF induced colonies in 5/6 donors., Transforming growth factor beta (TGF-beta) increased both the synthesis of CSF-1 and its accumulation in the matrix., The M-CSF activity in the conditioned medium of mouse osteoblast-like MC3T3-E1 cells was increased by TGF-beta as well as interleukin-1 treatment., Here we show that TGF-beta1 induces the expression of mac…	7804125:8, 8591991:10, 8048485:1, 9278333:1, 9492032:1246, 16707491:363, 17332318:77	2	7		positive
TGFB1 --+> RBP1	Expression	In both cell populations, transforming growth factor-beta 1 treatment increased CRBP-1 expression., We also demonstrate that CRBP-1 expression by fibroblasts is regulated in vitro by retinoic acid and transforming growth factor-beta1., The expression of CRBP-1 is regulated at the transcriptional level by TGF-beta and retinoic acid but not synergistically, suggesting a possible common pathway., TG…	12004002:12, 9403724:10, 11319755:4, 12419830:1201	2	4		positive
TGFB1 --+> SOX9	Expression	Moreover, exogenous TGF-beta can induce Sox9 expression in the mandibular arch., In addition, up-regulation of Fibronectin and suppression of Sox9 expression by TGF-beta1 was also found to be mediated by CTGF., Transforming growth factor-beta treatment increased MAPK activity and Sox-9, aggrecan, and collagen type II gene expression., TGF-beta1 increased the Sox9 messenger ribonucleic acid expres…	18684439:6, 17111364:7, 15564911:11, 20157375:7, 20590658:6, 18496879:5, 16575901:3, 17525254:5, 18602912:6, 19321054:8 <more data available...>	2	15		positive
TGFB1 --+> NCF1	Expression	In addition, LPS-induced ERK phosphorylation and subsequent Ser345 phosphorylation on p47phox were significantly inhibited by TGF-beta1 pretreatment., TGF-beta1 at 10 ng/mL significantly increased the intercellular reactive oxidative species production and p47phox expression (P < 0.05)., Transfection of wild-type mouse cardiac fibroblasts with AAV/TGFbeta (ACT)(1) markedly enhanced the expression…	18566433:6, 19292057:5, 18182394:3, 12874439:1080	2	4		positive
TGFB1 --+> TGM2	Expression	In Western blot analysis, TGF-beta1 (1 ng/ml) treatment was found to steadily up-regulate TGase 2 expression for up to 7 days., Transforming growth factor-beta and interleukin -1beta induced Factor XIIIa and tTGase expression in cartilage and meniscal organ cultures., This study suggests that in the isolated perfused rat kidney and in the absence of other exogenous growth factors, TGF-beta1 selec…	16044258:3, 11438463:3, 10505687:11, 17460246:6, 12874459:1070, 14555988:1123, 11686302:1246, 9582307:46, 9114053:189, 11689553:280 <more data available...>	2	18		positive
TGFB1 --+> NFATC1	Expression	Similarly, TNF-alpha activates osteoclastogenesis by stimulating translocation of TGF-beta-induced NFATc1., Addition of Transforming growth factor-ß during differentiation to either lineage inhibited NFATc activation., Using quantitative real-time PCR, we found that transforming growth factor-ß1 treatment results in a 4.5-fold increase in NFATc1 transcript levels in neural crest stem cells (Fig. …	18060870:6, 12810687:1296, 15148306:1175	2	3		positive
TGFB1 --+> CD14	Expression	At 2 hr, 50 ng/ml TGF-beta 1 significantly lowered CD14 expression (51%, P = 0.043)., TGF-beta and VD3 synergistically increased the expression of differentiation-associated markers such as the CD11b and CD14 antigens, whereas TGF-beta and dexamethasone did not., Furthermore, TGF-beta/D3 treatment (but not D3 alone) elicits the expression of membrane CD14, FcRI, FcRII, CD11a, CD11b, CD11c, ICAM-1…	7526045:5, 10547074:1, 8383719:5, 11698458:1270, 12821938:1143, 18497880:1254	2	6		positive
TGFB1 --+> FCGR2B	Expression	Furthermore, TGF-beta/D3 treatment (but not D3 alone) elicits the expression of membrane CD14, FcRI, FcRII, CD11a, CD11b, CD11c, ICAM-1, and PECAM-1 Ag at a level comparable to that observed on normal human monocytes., IFN-a, IFN-?, TGF-ß, IL-10, and soluble IgG modulated CD32a and/or CD32b on circulating conventional DCs, which was similar to their effects on cytokine-induced monocyte-derived DC…	8383719:5, 16167082:1141	2	2		positive
TGFB1 --+> GFAP	Expression	Cycloheximide did not block the effects of TGF-beta1 or FGF-2 on GFAP mRNA levels, but blocked the inhibitory effects of FGF-2 on the TGF-beta1-mediated increase in GFAP expression., Whereas untreated control cells expressed progressively the glial fibrillary acidic protein (GFAP) after arrest of multiplication, the addition of TGF beta 1 to proliferative cells prevented GFAP expression and accum…	9537840:5, 1397085:4, 15509901:2, 8170537:2, 8361632:2, 18419760:10, 19057972:3, 12118088:4, 10098836:1048, 11867550:1092 <more data available...>	2	14		positive
TGFB1 --+> ABCA1	Expression	TGF-beta1 significantly increased expressions of ABCA1, ABCG1 and SR-BI at both transcriptional and translational levels in a dose-dependent and time-dependent manner., transforming growth factor-ß increases ABC-1 expression and inhibits its down-regulation by interferon-?., TGF-ß1 also reduced foam cell formation by enhancing cholesterol efflux through increasing mRNA expression of ABCA1 and ABC…	20057170:4, 11352993:1189, 11742878:1055, 15995168:2634, 20485864:4	2	5		positive
TGFB1 --+> CLU	Expression	At the same time, TGFbeta1 enhanced clusterin protein and mRNA expression., A single T to G base mutation in the AP-1 site (5'-TGAGGCA) abolishes TGFbeta-induced clusterin promoter transactivation., We hypothesize that activation of the TGF-beta signaling pathway, which often occurs after ionizing radiation exposure, can in turn activate the CLU promoter., Cytokines such as TGF beta 1 and interle…	10066375:3, 9334243:5, 15530543:10, 8892344:4, 9407436:5, 7730444:8, 8170537:2, 10406964:1149, 15671065:1426, 9334243:219 <more data available...>	2	33		positive
TGFB1 --+> SOCS3	Expression	TGF-beta inhibits IL-6-induced SOCS3 promoter activity in T cells., These data show that TGF-beta coordinately induces LIF and SOCS3 to promote prosurvival signaling., Furthermore, TGF-beta rapidly induces sustained SOCS-3 expression in macrophage/osteoclast precursors., In this study, we demonstrate that LPS-induced endogenous TGF-beta1 contributes to the inducible SOCS3 expression in macrophage…	19535626:4, 20181800:8, 12646633:7, 17920684:3, 13679037:8, 18031698:1059	2	6		positive
TGFB1 --+> GUSB	Expression	Beta-glucuronidase expression was increased by TGF-beta and decreased by IFN-gamma.	9712070:10	2	1		positive
TGFB1 --+> MCL1	Expression	The increased levels of the cytokines, IL-4, IL-10, prostaglandin E2, and TGF-ß enhance the expressions of c-FLIP, Bcl-xL, and Mcl-1, which are involved in the resistance to apoptosis (32-34).	16740684:1107	2	1		positive
TGFB1 --+> AIF1	Expression	Furthermore, functional studies showed specific allograft inflammatory factor-1 isoform expression stimulation by transforming growth factor-beta., Stimulation of peripheral blood mononuclear cells with TGFbeta caused a specific and significant increase in the expression of AIF-1 isoform 2 transcripts (P < 0.005), which was due to stabilization of AIF-1 isoform 2 messenger RNA., Ten percent FCS, …	17053503:3, 16868985:9, 10894811:1159	2	3		positive
TGFB1 --+> SYNPO	Expression	Anti-TGF-ß antibody 2G7 blocked synaptopodin expression and inhibited the redistribution of zona occludens-1 (Figure 1D).	16207831:1114	2	1		positive
TGFB1 --+> PTGS1	Expression	Release of histamine, cysteinyl-leukotrienes, and tumour necrosis factor alpha was strongly reduced whereas prostaglandin D2 generation and cyclooxygenase 1 and 2 expression were upregulated by TGF-beta1., Prostaglandin E2, transforming growth factor-beta, and interleukin-1 beta variably regulate the expression of cyclooxygenase 1, cyclooxygenase 2, and lysyl oxidase in IMR90, human embryo lung f…	15951536:7, 8872612:0, 9348193:1158	2	3		positive
TGFB1 --+> IL13RA1	Expression	Transforming growth factor-ß can enhance the effects of IL-13 on activation and survival of eosinophils, and on the surface expression of IL-13Ra1 on eosinophils (Myrtek et al., 2004[Go]).	16888081:1218	2	1		positive
TGFB1 --+> CSF1R	Expression	In contrast, TGF-beta 1 down-modulated IL-3 and CSF-1 receptor expression by 54 and 55%, respectively, by 24 h., Cell surface expression of the monocyte/macrophage-specific marker c-fms was increased 3.1-fold following TGF-beta 1 treatment., Antagonists of TGF-beta1 signaling significantly inhibited both the induction of c-fms expression and cellular invasiveness, suggesting that additional studi…	8409417:3, 8930403:10, 19505996:8, 17332318:234, 17332318:219, 17332318:248, 17332318:223, 17332318:289, 17332318:84, 17332318:235 <more data available...>	2	13		positive
TGFB1 --+> SRGN	Expression	Metabolic labeling experiments reveal that TGF-beta induces selectively the expression of proteoglycan-I, whereas the level of proteoglycan-II remains unaltered.	1863601:2	2	1		positive
TGFB1 --+> CX3CR1	Expression	TGF-beta1 upregulates CX3CR1 expression and inhibits fractalkine-stimulated signaling in rat microglia., These results showed that TGFß enhanced CX(3)CR1 expression and attenuated the LPS-induced increase in IL-1ß expression.	12446007:100, 20570721:11	2	2		positive
TGFB1 --+> ALOX5AP	Expression	The addition of anti-TGF-beta1 antibody reduced hydroxynonenal-induced 5-LOX and FLAP expression by 40%, indicating the partial involvement of a TGF-beta1-dependent mechanism., The expression of FLAP in Osteoarthritis osteoblasts is also modulated differently by 1,25(OH)2D3 and TGF-beta depending on their endogenous low and high prostaglandin E2 levels., TGFbeta1 and/or 1,25(OH)(2)D(3) induced a …	20144213:12, 17156456:12, 15593193:4, 11090070:5	2	4		positive
TGFB1 --+> TF	Expression	However, in quiescent, well-differentiated cells, TGF-beta repressed the mitogenic responses to both nutrients alone (by 90%) and to nutrients plus the exogenous stimulatory factors epidermal growth factor (E), insulin (I), and transferrin (T) (by 55-65%)., TGF-beta(1) and bFGF upregulate transferrin gene expression of cultured lens epithelial cells remarkably, can reduce lenticular oxidative dam…	1701348:3, 11835825:8	2	2		positive
TGFB1 --+> HPGD	Expression	Induction of 15-PGDH expression by TGF-beta1 was synergistically stimulated by the addition of Wnt3A which was inactive by itself., A number of anti-cancer agents, such as transforming growth factor-beta1 (TGF-beta1), glucocorticoids and some histone deacetylase inhibitors were found to induce 15-PGDH expression.	16844092:6, 17481556:12	2	2		positive
TGFB1 --+> ITGAX	Expression	Furthermore, TGF-beta/D3 treatment (but not D3 alone) elicits the expression of membrane CD14, FcRI, FcRII, CD11a, CD11b, CD11c, ICAM-1, and PECAM-1 Ag at a level comparable to that observed on normal human monocytes.	8383719:5	2	1		positive
TGFB1 --+> CCND1	Expression	The expression of cyclin D1 in MCF10A cells is regulated by TGF-ß treatment., In addition, Sox17 counteracted repression of the cyclin D1 promoter by TGF-ß1 and Smad3., These results strongly suggest that TGF-ß regulates cyclin D1 expression in a ß-catenin-dependent manner., TGF-ß stimulates cyclin A expression without affecting cyclin D-cdk4/6 activity in suspended NRK cells., TGF-ß stimulated c…	18715870:116, 19479035:326, 16690606:242, 10702223:90, 16690606:239, 16690606:67, 19479035:260, 16517699:263, 15811853:143, 19479035:288 <more data available...>	2	19		positive
TGFB1 --+> Ctla2a	Expression	This suggests that TGF-ß promotes the up-regulation of the CTLA-2a expression on responding T cells.	19801522:182	2	1		positive
TGFB1 --+> ADAMTS1	Expression	Expression of ADAMTS1 is induced by transforming growth factor-ß in keratinocytes.	15843381:262	2	1		positive
TGFB1 --+> STAT1	Expression	IFN-gamma down-regulates TGF-beta1-induced IgA expression through Stat1 and p300 signaling.	20016942:100	2	1		positive
TGFBR1 --+> TGFB1	Expression	This persistence was because of autocrine synthesis of TGF-beta1, which was inhibited by both anti-TGF-beta1 antibody and the ALK5 inhibitor SB431542., Based on these findings, we hypothesize that the interaction between c-Ski and TßRI might interfere with nuclear translocation of the R-Smad/Smad4 complex, thereby attenuating TGF-ß signaling., These results show that constitutively reduced Tgfbr1…	19193641:6, 20959473:4, 19147584:4, 19535626:7, 19432813:7	2	5		positive
LGALS3 --+> CCND1	Expression	Recombinant galectin-3 induced cardiac fibroblast proliferation, collagen production, and cyclin D1 expression., Interestingly, galectin-3 induces cyclin D1 expression (an early G1 cyclin) and its associated kinase activity in the absence of cell anchorage., We found that galectin-3 induces cyclin D(1) promoter activity in human breast epithelial cells independent of cell adhesion through multipl…	15520318:6, 10463621:6, 12439750:3, 19843071:10, 17403142:1279, 11062152:1156, 11724777:1188, 19190323:249, 15867344:44	2	9		positive
LGALS3 --+> TGFB1	Expression	Gal-3 increased transforming growth factor-ß1, -ß2, and -ß3 expression in left ventricle compared with vehicle group; Ac-SDKP inhibited this effect., Thus disruption of the Galectin-3gene blocks fibrosis despite similar expression levels of TGF-ß.	19098114:1203, 16549783:134	2	2		positive
CCND1 --+> HSPB8	Expression	The transient transfection with cyclin D1 increased HSPB8 levels ~2-fold when these blots were quantified in image analysis; the HSPB8 knockdown was ~8-fold in each case.	18006821:1234	2	1		positive
CXCL10 --+> ISG15	Expression	Consistent with this finding, Respiratory syncytial virus-induced beta interferon (IFN-beta), interferon-inducible protein 10 (IP-10), chemokine ligand 5 (CCL-5), and IFN-stimulated gene 15 (ISG15) expression levels were decreased in RIG-I-silenced cells during the early phase of infection but not at later times (18 h postinfection).	17108032:5	2	1		positive
CEBPD --+> CEBPA	Expression	Previous investigations indicated that transcription of the C/EBPalpha gene is sequentially activated during differentiation, initially by C/EBPbeta and C/EBPdelta and later by C/EBPalpha (autoactivation)., Nuclear expression of the 36-kilodalton C/EBP delta protein increases immediately after birth, followed first by increases in the 38-kilodalton C/EBP beta protein expression and then by increa…	10373535:1, 7910803:4, 10623469:4, 18703634:1194, 18930917:1043, 18653467:1203, 12138207:1046, 12186946:1140, 16154099:1059, 17273556:1253 <more data available...>	2	43		positive
CEBPD --+> TF	Expression	In the non-transferrin-expressing HeLa cells, the transferrin promoter could be activated by C/EBP-delta., Suire et al. (12) showed, in cotransfection assays, that overexpression of C/EBP alpha (C/EBP) and C/EBP delta (NF-IL6beta, CRP3) in Sertoli cells stimulated transcription from the cAMP-regulated transferrin promoter containing a C/EBP binding site.	8226864:7, 9927313:1054	2	2		positive
CEBPD --+> CCND1	Expression	Silencing of C/EBPdelta, Cdc27, or the anaphase promoting complex/cyclosome coactivator Cdh1 (FZR1) in MCF-10A breast epithelial cells increased cyclin D1 protein expression.	20439707:3	2	1		positive
CEBPD --+> SOCS3	Expression	The doxycycline-dependent expression of C/EBP-d neither increased Spi-2 and Socs3 transcripts nor interfered with their induction by IL6RIL6 (Fig. 5B).	14600146:227	2	1		positive
CEBPA --+> CSF1	Expression	For example, when expressed alone, RUNX1, C/EBPa, and PU.1 are poor activators of the M-CSF promoter.	15988004:1056	2	1		positive
CEBPA --+> PROS1	Expression	Reporter gene analysis suggests that members of the CCAAT/enhancer binding protein (C/EBP) family of transcription factors are potent activators of protein S gene transcription in HepG2 cells.	17061980:6	2	1		positive
STAT3 --+> CEBPA	Expression	Gene expression profile and quantitative PCR analysis of G-CSF-stimulated cell lines revealed that the expression of C/EBPalpha was up-regulated by the activation of Stat3., Treatment of freshly isolated adult rat hepatocytes with 10-100 mM ethanol rapidly (< 3 min) inhibits interleukin-6 (IL-6)-induced STAT3 activation, tyrosine and serine phosphorylation and IL-6-induced CCAAT enhancer binding …	15664994:3, 10486586:2, 15664994:261, 15664994:66, 15664994:47, 15664994:255, 15664994:266	2	7		positive
STAT3 --+> OSMR	Expression	STAT3 activation further enhances OSMR expression, thereby establishing a positive-feedback loop., We found that Stat3flx/flx/NIC tumors expressed lower levels of both cebpd and osmr, two genes that are induced by Stat3 (28, 29)., We show that OSMR expression is dependent on LIF-induced STAT3 and that the subsequent OSMR-mediated signal inhibits the phosphorylation of STAT5 and coordinately activ…	20348953:1139, 19690134:1181, 18927239:1084	2	3		positive
STAT3 --+> FLI1	Expression	A recent study showed that an enhanceosome responsible for activating SCL transcription was required for GATA-2, Fli-1, and Elf-1.37 As the expression of Fli-1 was induced via the STAT3 transcription factor,38 phosphorylation of STAT3 by the binding of HGF to c-met39 might activate Fli-1 or Elf-1.	14701703:1187	2	1		positive
STAT3 --+> CD9	Expression	Furthermore, activation of STAT3 induced the expression of CD9, indicating the LIF/STAT3 pathway is critical for maintaining CD9 expression., In a previous study, the addition of leukemia inhibitory factor or STAT3 activation induced CD9 expression in embryonic stem cells [13], which indicates that the leukemia inhibitory factor/STAT3 pathway is critical for maintaining CD9 expression.	11950938:5, 12954725:1222	2	2		positive
STAT3 --+> HPGD	Expression	Activation of signal transducer and activator of transcription3 may augment potently the androgen bound receptor signaling and contribute to synergistic induction of 15-PGDH expression by combined treatments with IL-6 and dihydrotestosterone.	14749354:1215	2	1		positive
STAT3 --+> CD14	Expression	STAT3 inhibitor pretreatment could also down-regulate high CD14 and CD16 expression by BxPC-3 conditioned medium treatment.	17545630:1248	2	1		positive
STAT3 --+> SYNPO	Expression	Stat3-DN inhibited nef-containing vector-induced cyclin E expression and significantly increased synaptopodin expression (Figure 5C).	15343382:1157	2	1		positive
STAT3 --+> SBNO2	Expression	IL-10-mediated induction of ETV3 and SBNO2 expression was dependent upon both STAT3 and a stimulus through the TLR pathway.	18025162:2	2	1		positive
STAT3 --+> VIM	Expression	Specific inhibition of STAT3 activation by Janus kinase2-specific inhibitor AG490 blocked STAT3 phosphorylation, cell motility, induction of N-cadherin and vimentin expression and IL6 production., Stat3 can enhance transcription of the vimentin gene.	19088723:9, 14712222:1097	2	2		positive
STAT3 --+> TF	Expression	proteolysis-inducing factor activates both the transcription factors NF-kB and STAT3, which result in the increased production of IL-8, IL-6, and C-reactive protein and the decreased production of transferrin.	11259367:4	2	1		positive
STAT3 --+> CXCL10	Expression	Inhibitors of p38 mitogen-activated protein kinase, c-Jun N-terminal kinase (JNK), phosphatidylinositol-3-OH kinase and signal transducer and activator of transcription 3 decreased OSM-induced CXCL10 production.	19616927:6	2	1		positive
STAT3 --+> MET	Expression	U-STAT3 induces the expression of well-known oncogenes, such as MRAS and MET, which are late-phase genes induced by IL-6.	19478064:203	2	1		positive
STAT1 --+> MCL1	Expression	Further, mutation of STAT1/STAT2 prevented the effect of both Abeta and SGK1 on Mcl-1 expression.	19609277:10	2	1		positive
STAT1 --+> B2M	Expression	The same authors also show that transcription of the ß2-microglobulin gene is down-regulated in mouse Stat1-null T lymphocytes., A direct target of EOMES, IL2RB (CD122) (29), is also 7.4-fold up-regulated. ß-2 microglobulin , which is up-regulated by STAT1 and is part of MHC I, is fivefold up-regulated in L&H cells.	10921891:1271, 18794340:1113	2	2		positive
STAT1 --+> ISG15	Expression	A single mutation (K161A) in the p48 contact region of Stat1 inhibited the Stat1-p48 interaction as well as the IFN-a-triggered ISG15 gene induction, whereas this mutation had no effect on either the Stat1-Stat2 interaction or the IFN-? response which is independent of p48 (Horvath et al., 1996).	10851063:1089	2	1		positive
STAT1 --+> CYBB	Expression	At the same time, STAT1 and IRF-1 together promote the interferon-?-induced transcription of the CYBB gene (26).	16162660:1069	2	1		positive
STAT1 --+> HLA-E	Expression	STAT-1 and GATA-1 bind to the IRR and upstream IFN response region, respectively, to stimulate transcription from the HLA-E promoter (73)., The transcription factors Stat-1 and GATA-1 bind to the IFN response region and upstream IFN response region, respectively, to stimulate transcription from the HLA-E promoter (26, 27).	18566411:1611, 17142760:1073	2	2		positive
STAT1 --+> HSPB1	Expression	STAT-1 was required for transcriptional activation of the HSP27 gene, but not for the HSP70 gene, and cDNA transfection of STAT-1 in mumps virus-infected cells restored thermotolerance.	12917439:6	2	1		positive
STAT1 --+> IFIT3	Expression	Our results suggest that the induction of IFIT4 transcription by IFN-alpha depends upon sequential activation of PKCdelta, JNK and STAT1, and that the influence of PKCdelta or JNK on interferon-alpha-mediated induction of IFIT4 is dependent upon the phosphorylation of STAT1 at Ser-727.	17933493:6	2	1		positive
STAT1 --+> CASP1	Expression	Activation of caspase-1 gene expression requires IRF-1 and Stat-1 (24, 32)., In addition, overexpression of STAT-1 together with interferon-? treatment further enhanced the activity of the caspase-1 promoter., Recently, interferon-? and STAT-1 have been shown to modulate the level of caspase-1 expression in non-cardiac cells (28)., Moreover, transfection of antisense STAT-1 inhibited both the int…	16135520:78, 10744676:204, 10744676:201, 10744676:206, 12714587:265, 17339457:351, 10744676:212, 10640742:219, 10744676:264, 9694822:49	2	10		positive
STAT1 --+> IFI27	Expression	From results presented here, it is reasonable to propose that up-regulated STAT1 may enhance IFI27 and OAS1 expression in breast tumors.	19478064:183	2	1		positive
STAT1 --+> CXCL10	Expression	STAT1 was critical for IFN-gamma induction of both the Cxcl9 and Cxcl10 genes in microglia and in microglia and astrocytes, respectively.	20585034:7	2	1		positive
CSF1 --+> NFATC1	Expression	Furthermore, anti-CD11b antibodies inhibited NFATc1 expression induced by M-CSF and RANKL in BMMs., S3 shows the normal osteoclast differentiation and expression of NFATc1 in NFATc2-/- monocyte/macrophage precursor cells that were stimulated with RANKL/M-CSF., Inhibition of c-Fos and NFATc1 expression induced by RANKL and M-CSF in RAGE-deficient prefusion osteoclasts To further understand how RAG…	18775427:4, 16275763:1202, 16606672:1165, 17403683:264	2	4		positive
CSF1 --+> CEBPA	Expression	Ectopic expression of THOC5 mimicked M-CSF mediated cell maturation and enhanced protein expression of the myeloid transcription factors C/EBPbeta, C/EBPalpha, Pu-1 and also GAB2 (a PI-3 Kinase and macrophage development regulator)., M-CSF and G-CSF use separate pathways to activate ERK and modify C/EBPa .	19015024:4, 19587381:1161	2	2		positive
CSF1 --+> CCND1	Expression	Previously we showed that the macrophage-activating agent lipopolysaccharide blocks CSF-1-induced proliferation and cyclin D1 expression in macrophages., We further demonstrated that Cdc42 modulated M-CSF-stimulated cyclin D expression and phosphorylation of Rb and induced caspase 3 and Bim, thus contributing to osteoclast proliferation and apoptosis rates., In contrast to some other growth facto…	9722538:2, 20501942:5, 9608681:6, 10602507:1124, 1483347:100, 9139801:1201, 10453356:1406, 17142780:1172, 11230342:1041, 9722538:50 <more data available...>	2	19		positive
CSF1 --+> CD14	Expression	It has been demonstrated that the expression of CD16 and CD14 is regulated by macrophage colony stimulating factor (M-CSF) and GM-CSF., M-CSF was also shown by flowcytometric analysis to influence the expression of CD14, a receptor for LPS, which might render monocytes more sensitive to LPS., Daily administration of macrophage colony stimulating factor (M-CSF) to the mice resulted in increased le…	12153694:6, 8877404:9, 10594845:5, 9566797:4, 15256426:1265	2	5		positive
CSF1 --+> CYBB	Expression	Consistent with this, we find that expression of gp91phox and p67phox protein is also increased by M-CSF differentiation in Western blots of cell lysate proteins (Fig. 1C)., Of interest to the current studies, HoxA9 overexpression in murine myeloid cells does not impair granulocyte-colony stimulating factor- or macrophage-colony stimulating factor-induced expression of gp91Phox, a phagocyte respi…	16210632:1196, 15681849:71	2	2		positive
CSF1 --+> TREM2	Expression	Addition of macrophage colony stimulating factor (M-CSF) to LN cell culture allowed the proliferation and expression of TREM2 in LN cells, and the addition of neutralizing anti-M-CSF antibodies suppressed the proliferation of LN cells despite the expression of TREM2., Whereas Humphery et al. recently reported that TREM-2 expression is induced during in vitro osteoclastogenesis induced by culture …	20345919:4, 16951310:1159	2	2		positive
CSF1 --+> SERPING1	Expression	Interferon-gamma and alpha , colony stimulating factor-1, interleukin-6 (IL-6) and tumor necrosis factor-alpha (TNF-alpha) all induce C1-INH synthesis in a variety of cell types.	9777421:6	2	1		positive
CSF1 --+> TLR2	Expression	CSF-1 also down-regulated expression of TLR1, TLR2, and TLR6, but not the LPS receptor, TLR4, or TLR5., TLR-2 expression on monocytes was enhanced by macrophage colony-stimulating factor (M-CSF) and interleukin-10 (IL-10), but was reduced by transforming growth factor beta1, while CD16 expression was inducible by these cytokines., Toll-like receptor 2 and 4 surface expressions on human monocytes …	11751985:7, 15146415:10, 11672593:100	2	3		positive
CSF1 --+> C3	Expression	Macrophage colony-stimulating factor (M-CSF) enhances complement component C3 production by human monocytes/macrophages.	8477063:100	2	1		positive
CSF1 --+> ITGB2	Expression	The levels of CD11a and CD18 expression on granulocytes were significantly enhanced by administration of M-CSF.	11789672:6	2	1		positive
CSF1 --+> LGALS3	Expression	Macrophage colony-stimulating factor (M-CSF), which is present at increased levels in MRL/lpr mice, but not in MRL/Mp- +/+ mice, induced the expression of Mac-2 antigen and Fas antigen on spleen adherent cells of MRL/Mp- +/+ mice.	8870694:4	2	1		positive
CSF1 --+> TNFRSF1A	Expression	Cell surface expression of TNFR1/2 expression on monocytes was induced by IL-10, and more efficiently in combination with M-CSF.	16859503:4	2	1		positive
CSF1 --+> P2RX7	Expression	Furthermore, lipopolysaccharide and M-CSF could up-regulate P2X7 receptor expression in monocytes, while IFN-gamma, TNF-alpha and GM-CSF had weak effects, but pretreatment with these inducers could not further enhance lipopolysaccharide-stimulated P2X7 receptor expression in monocytes.	15830104:6	2	1		positive
CSF1 --+> CSF1R	Expression	However, after 48 h, M-CSF significantly stimulated c-Fms expression., IL-10 together with M-CSF increased the expression of M-CSF receptors., This treatment completely prevented M-CSF-induced c-Fms expression in a dose-dependent manner but had little effect on TNFa-induced c-Fms up-regulation (Fig. 5D)., Incubation with CSF-1 down-regulated CSF-1R expression and was associated with proliferation…	16461346:213, 8978307:46, 16461346:221, 19819976:310, 19059913:261, 19628784:169	2	6		positive
NFATC1 --+> CCND1	Expression	Heit et al. showed that transgenic activation of NFATc1 in ß-cells induces proliferation by inducing Cyclin D and Cdk4 levels [23].	20689817:1266	2	1		positive
NFATC1 --+> ID3	Expression	Accordingly, we propose a model whereby early growth response1-NF-ATc1 cooperatively induces inhibitor of DNA binding 3 expression, which in turn promotes traversal of the ß-selection checkpoint by suppressing the activity of E proteins (54, 56, 68).	17878368:1298	2	1		positive
NFATC1 --+> PDPN	Expression	In vitro, endogenous and VEGF-A-induced VEGFR-3 and podoplanin expression by human microvascular endothelial cells was reduced by siRNA to NFATc1, to levels comparable to reductions seen with siRNA to Prox-1.	19233265:8	2	1		positive
NCF1 --+> TLR2	Expression	Small inhibitory RNA to p47Phox in THP-1 cells abrogated high-glucose-induced TLR2 and TLR4 expression.	18650365:10	2	1		positive
TLR2 --+> ITGB2	Expression	Peptidoglycan (TLR2 ligand), flagellin (TLR5 ligand), and Imiquimod R837 (TLR7 ligand) could significantly upregulate cell surface expression of intercellular adhesion molecule (ICAM)-1 and CD18, and induce the release of IL-1beta, IL-6, IL-8, growth-related oncogene -alpha, and superoxides of eosinophils.	17332440:5	2	1		positive
TLR2 --+> CEBPD	Expression	TLR2 signaling by LpqH induced expression of liver inhibitory protein and C/EBPd and enhanced expression of LAP at time points that correlated kinetically with the onset of inhibition of IFN-?-induced CIITA expression., Toll-like receptor2 stimulation also induces C/EBPd expression and binding to the CIITA promoter [31].	17982082:1080, 19629181:349	2	2		positive
TLR2 --+> LCN2	Expression	LCN2 expression is increased in response to activation of TLR2 and TLR4 signaling by bacterial peptides (42).	18317594:1267	2	1		positive
TLR2 --+> CD86	Expression	TLR2 is essential for neisserial porin up-regulation of B7-2 and class II MHC in B cells ., Anti-TLR2 blocked increases in the CD86 median fluorescence intensity, but not the percentage of cells positive for CD86., There may be some differences in the Toll-like receptor2-mediated signaling pathway between cytokine production and CD83/CD86 expression., This indicates that the up-regulation of B7-2…	11823477:142, 11160304:195, 11160323:247, 11823477:146, 11160323:191, 19109203:128, 11316801:237, 19109203:149, 11160304:179, 11823477:182	2	10		positive
TLR2 --+> ITGAX	Expression	The TLR2 agonist Pam3Cys significantly stimulated the maturation of DCs by enhancing the surface expression of CD11c, MHC class I, MHC class II, CD40, CD80, and CD86.	19109203:128	2	1		positive
TLR2 --+> HSPB1	Expression	TLR1/2 ligand palmitoyl-3-cysteine-serine-lysine-4 (Pam3CSK4) induces activation of PKDs via a PKC-independent manner, and Pam3CSK4-induced expression of heat shock protein 27 and MCP-1, as well as activation of PKDs, is inhibited by Gö6976, but not by broad-spectrum PKC inhibitors, in mouse bone marrow-derived mast cells (26).	19414785:65	2	1		positive
TLR2 --+> STAT3	Expression	TLR2 activation triggers STAT3 and Smad3 activation., TLR2 activation sequentially stimulates NF-?B, STAT3 and Smad3 activation., In addition, blockade of TLR2 abrogated peptidoglycan-SA-induced STAT3 and Smad3 activation. [thumbnail] ., Secondly, HSP60 activation of TLR2 mediates the expression and phosphorylation of Stat3 in tumor cells., These finding indicated that peptidoglycan-SA-stimulated…	20520770:250, 20520770:260, 20520770:255, 19654875:266, 20520770:318, 19654875:200, 20520770:319, 19654875:159, 19654875:164	2	9		positive
CD14 --+> CD86	Expression	In contrast, immature dendritic cells cultured in G4 plus human pancreatic RNase or eosinophil-derived neurotoxin for 48 h, although still CD14-, up-regulated the surface expression of CD83, CD86, and HLA-DR, indicating that human pancreatic RNase and eosinophil-derived neurotoxin treatment induced phenotypic maturation of DCs (Fig. 7A).	15528350:1252	2	1		positive
CD14 --+> CD83	Expression	In contrast, immature dendritic cells cultured in G4 plus human pancreatic RNase or eosinophil-derived neurotoxin for 48 h, although still CD14-, up-regulated the surface expression of CD83, CD86, and HLA-DR, indicating that human pancreatic RNase and eosinophil-derived neurotoxin treatment induced phenotypic maturation of DCs (Fig. 7A).	15528350:1252	2	1		positive
CD14 --+> ITGAX	Expression	Treatment of U937 cells with PMA markedly increased CD14, CD11a, CD11b and CD18 antigen expression, and slightly increased CD11c expression., In particular, those for CD11c and tumor necrosis factor a (TNFa) were markedly increased, and there were lesser, but significant, increases in Spp1, CD14, CD45, CCL9, Toll-like receptor 4 (TLR4), and interleukin-1B (IL-1ß) (Fig. 6G,H).	1689274:1, 18160655:1251	2	2		positive
CD14 --+> CD68	Expression	human microglia cell line clone 3 cells are typical microglia, as suggested by the constitutive expression of Iba-1 and CD14, and IFN-gamma-induced expression of CD11b, CD68 and MHCII.	20375612:3	2	1		positive
SOX9 --+> CLU	Expression	Mutant Kras blocks acinar regeneration in favor of a persistently dedifferentiated state. (A-H) Clusterin and Sox9 (I-P) expression during regeneration and Kras-induced acinar-to-ductal metaplasia. (A and I) Clusterin expression is limited to some normal ducts in PBS-treated Pdx1-CreEarly mice, while Sox9 is restricted to ducts and centroacinar cells (arrowheads). (E and M) Acini in PBS-treated P…	20071774:1134	2	1		positive
SOX9 --+> LXN	Expression	BMP-2 treatment upregulated Sox9 expression, and Sox9 stimulated the promoter activity of latexin.	19059214:7	2	1		positive
TGM2 --+> TGFB1	Expression	In addition, TG2 also activates transforming growth factor-beta (TGF-beta)., Particularly relevant is the finding that both TGF-beta and IL-12 regulations were significantly altered in the absence of TG2., Free Gd3+ ions may also activate tissue transglutaminase, which in turn activates transforming growth factor beta (TGF-beta) produced by dendritic cells., Increased TG2 expression in these fibr…	18688035:2, 15905580:8, 19886227:11, 19657147:2, 18558621:6, 12810961:2, 18523305:1259, 15199098:1330, 11686302:1320	2	9		positive
TGM2 --+> CYBB	Expression	Inhibition of cross-linking activity of TG2 by monodansylcadaverin in these cells led to diminished nitroblue tetrazolium positivity, production of less superoxide anion, and decreased expression of GP91PHOX, the membrane-associated subunit of NADPH oxidase.	16763214:3	2	1		positive
CD83 --+> CD86	Expression	However, the increase in surface expression of HLA-DR and CD86 after addition of LPS was significantly attenuated in cord DCs, with CD25 and CD83 expression also markedly reduced., Specifically, IRX-2-treated DC increased expression of CD83 and CCR7, markers for DC maturation and migration, respectively, and increased the expression of HLA-DR, CD54, and the costimulatory molecules CD86 and CD40, …	11982599:2, 17667526:4, 17710154:3, 17056542:1160, 17878352:1075	2	5		positive
GFAP --+> VIM	Expression	As for GFAP, increased lesion-induced up-regulation of vimentin expression is also already apparent at 1 dpl, with knock-out animals showing higher expression than wild-type animals (Fig. 5b).	12843240:1209	2	1		positive
GFAP --+> APOD	Expression	ApoD levels increased by 35% in the peri-infarct area after 10 and 30 days after pMCAO, mainly in neuron-specific nuclear protein (NeuN) positive neurons and glial fibrillary acidic protein (GFAP) positive astrocytes.	20083089:4	2	1		positive
GFAP --+> MET	Expression	Both Nf1(GFAP)CKO and wild-type astrocytes induced MET expression in neurites of wild-type hippocampal neurons in vitro, suggesting that astrocyte-derived signals may induce MET in Nf1 mutant mice.	17348023:5	2	1		positive
B2M --+> TGFB1	Expression	AGE-beta2m also induced TGF-beta1 production by macrophages in a dose-dependent manner (410 +/- 80 pg/mL at 12.5 microg/mL, 621 +/- 62 pg/mL at 25 microg/mL, and 776 +/- 62 pg/mL at 50 microg/mL of AGE-beta2m).	10652049:6	2	1		positive
B2M --+> CCND1	Expression	Cyclin D1 and cyclin D2 transcripts are strongly induced by epidermal growth factor, and beta 2-microglobulin transcripts are strongly induced by TGF-beta in BALB keratinocytes released from quiescence by addition of epidermal growth factor.	8845303:4	2	1		positive
ITGAX --+> CD86	Expression	We found that the expression level of co-stimulatory molecules, CD40, CD54, CD80, CD86 and CD11b, were elevated evidently, except CD11c, I-A(d) and H-2K(d)., As reported previously (24), bone marrow-derived macrophage-derived dendritic cells expressed high levels of CD11c, CD86, and I-Ab, and LPS up-regulated the expression of CD86 and I-Ab.	20499643:4, 19336404:170	2	2		positive
FLI1 --+> TGFBR2	Expression	Introduction of EWSR1-FLI1 into cells lacking the EWSR1-FLI1 fusion suppresses TGF-beta RII expression, whereas antisense to EWSR1-FLI1 in ES cell lines positive for this gene fusion restores TGF-beta RII expression., Regulation of the TGF-ß RII promoter by EWS-FLI1, FLI1, dnFLI1, EWS-ERG, ERG, dnERG, EWS-ETV1, ETV1, and dnETV1., The ERT (also called ESX/ESE-1) regulates the expression through th…	10508522:7, 10749119:1136, 11719467:1050	2	3		positive
ITGB2 --+> TLR2	Expression	The anti-CD18 monoclonal antibody markedly reduced TLR2 expression in endothelial cells as induced by polymorphonuclear neutrophils.	14561708:1314	2	1		positive
AIF1 --+> GFAP	Expression	Following paw incision and at spinal L5 segment GFAP expression was increased in laminae I-II and Iba1 in deep laminae on day 1, in the entire dorsal horn on day 4 and dissipated on day 7 after paw incision in parallel with the allodynia.	18538310:6	2	1		positive
AIF1 --+> CCND1	Expression	In contrast, the down-regulation of daintain/AIF-1 expression decreased cyclin D1 expression and inhibited the transcriptional activity of nuclear factor-kappa B.	18341653:7	2	1		positive
AIF1 --+> CD68	Expression	human microglia cell line clone 3 cells are typical microglia, as suggested by the constitutive expression of Iba-1 and CD14, and IFN-gamma-induced expression of CD11b, CD68 and MHCII.	20375612:3	2	1		positive
TREM2 --+> CD86	Expression	Ligation of triggering receptor expressed on myeloid cells-2 induced increased cell surface expression of CD40, CD86, and MHC class II but Ag-capturing mechanisms were not down-regulated (53)., KARAP/DAP12-TREM2 triggering on human Dendritic cells promotes incomplete maturation process, i.e., Dendritic cells up-regulation of CCR7, CD40, CD86, and MHC class II molecules, but not TNF-alpha nor IL-1…	14978127:315, 15128777:291	2	2		positive
LCN2 --+> GFAP	Expression	Third, the LCN2-induced GFAP expression was blocked by a nitric oxide synthase inhibitor NG-monomethyl-L-arginine (Fig. 8F,G)., Because LCN2 also induced GFAP expression in astrocytes in our study (Fig. 6), we next attempted to determine whether NO is involved in the LCN2 actions in astrocytes., Rho/ROCK pathway appeared to play a pivotal role in regard to LCN2 actions on astrocyte morphology, ba…	19129400:366, 19129400:358, 19129400:384, 19129400:439	2	4		positive
PTPN6 --+> ITGB2	Expression	Surface expression of ß2 integrins is increased on motheaten polymorphonuclear leukocytes .	11067945:1301	2	1		positive
PTPN6 --+> CYBB	Expression	Consistent with this, SHP1 inhibition increases gp91PHOX and p67PHOXmRNA in undifferentiated U937 cells., In undifferentiated U937 cells, we found that overexpression of CS453-SHP1 increases gp91PHOX and p67PHOX mRNA abundance relative to control vector transfectants (Fig.2 C).	11483597:208, 11483597:223	2	2		positive
CSF1R --+> PTPN6	Expression	Traumatic injury to the central nervous system activates microglia and strongly increases expression of SHP-1, which physically associates with and is activated by c-Fms in these cells (17).	12361947:312	2	1		positive
CX3CR1 --+> TGFB1	Expression	CX3CR1 promotes TGF-ß1 expression and myofibroblast accumulation in wounded skin ., CX3CR1 promotes TGF-ß1 expression and activated fibroblast accumulation in wounded skin., These results suggest that CX3CR1 activity in vivo promotes TGF-ß1 production, which promotes accumulation of a-smooth muscle actin+-activated fibroblasts, which are the direct source of collagen, a key constituent of granula…	18097059:296, 18097059:303, 18097059:301	2	3		positive
P2RX7 --+> CASP1	Expression	We recently reported that P2X7 receptor (P2X7R)-induced activation of caspase-1 inflammasomes is accompanied by release of MHC class II protein into extracellular compartments during brief stimulation of murine macrophages with ATP., Furthermore, the production of IL-18 and IL-1beta and caspase-1 activation were induced independently of a P2X7 purinergic receptor, and the inability of Delta"regio…	19342685:0, 19596775:7	2	2		positive

## Sheet: Centrality analysis
#	symbol	module	in degree	out degree	P	z	node role	Betweenness centrality	normalized centrality
27	TGFB1	2	5	40	0.68	4.43	R6	1042.87	6.10485
35	CSF1	2	2	14	0.44	2.32	R3	674.53	3.83153
29	TLR2	2	3	7	0.37	1.12	R3	436.37	2.36166
9	CEBPA	2	3	2	0	0.22	R1	356	1.86563
33	LGALS3	3	1	2	0.44	-0.33	R3	353.87	1.85248
8	STAT3	2	1	12	0.5	0.82	R3	268.23	1.32393
30	ITGB2	2	3	1	0	-0.08	R1	149.52	0.591277
21	CEBPD	2	1	4	0.64	-0.38	R3	133.57	0.492837
65	STAT1	2	1	10	0.51	1.12	R3	113.33	0.36792
66	PTPN6	2	1	2	0	-0.08	R1	72	0.11284
26	B2M	2	1	2	0.44	-0.38	R3	63	0.0572934
3	CD14	2	3	4	0	1.12	R1	52.73	-0.00609089
36	NFATC1	2	2	3	0.48	-0.08	R3	48	-0.0352835
51	NCF1	2	1	1	0	-0.38	R1	44	-0.0599706
24	GFAP	2	3	3	0.61	-0.08	R3	37	-0.103173
19	CCND1	4	7	1	0.41	2	R3	31	-0.140204
50	SOX9	3	1	2	0.67	3	R6	24	-0.183406
43	CSF1R	2	2	1	0	-0.08	R1	20	-0.208094
31	LCN2	3	1	1	0	-0.33	R1	16.33	-0.230744
42	P2RX7	3	1	1	0.5	-0.33	R3	11	-0.26364
17	CXCL10	2	2	1	0.44	-0.38	R3	9.67	-0.271848
6	FLI1	3	1	1	0	-0.33	R1	6	-0.294499
28	AIF1	2	1	3	0.38	-0.08	R3	5.5	-0.297585
1	ITGAX	2	3	1	0	0.22	R1	5	-0.300671
38	TREM2	2	1	1	0	-0.38	R1	1.53	-0.322087
2	CD86	2	5	0	0	0.52	R1	0	-0.331529
4	CD83	2	1	1	0	-0.38	R1	0	-0.331529
5	CD68	2	2	0	0	-0.38	R1	0	-0.331529
7	TGFBR2	2	2	0	0.5	-0.68	R3	0	-0.331529
10	OSMR	2	1	0	0	-0.68	R1	0	-0.331529
11	CD9	3	1	0	0	-0.33	R1	0	-0.331529
12	HPGD	3	2	0	0	-0.33	R1	0	-0.331529
13	SYNPO	3	2	0	0	-0.33	R1	0	-0.331529
14	SBNO2	3	1	0	0	-0.33	R1	0	-0.331529
15	VIM	2	3	0	0	-0.08	R1	0	-0.331529
16	TF	3	3	0	0	-0.33	R1	0	-0.331529
18	MET	3	3	0	0	-0.33	R1	0	-0.331529
20	HSPB8	4	1	0	0	2	R1	0	-0.331529
22	SOCS3	4	2	0	0	-0.5	R1	0	-0.331529
23	ISG15	3	2	0	0	-0.33	R1	0	-0.331529
25	APOD	1	1	0	0	0	R1	0	-0.331529
32	HSPB1	4	3	0	0	-0.5	R1	0	-0.331529
34	TGFBR1	2	1	1	0	-0.68	R1	0	-0.331529
37	CYBB	2	5	0	0.32	0.22	R3	0	-0.331529
39	SERPING1	1	1	0	0	0	R1	0	-0.331529
40	C3	2	1	0	0	-0.68	R1	0	-0.331529
41	TNFRSF1A	2	1	0	0	-0.68	R1	0	-0.331529
44	A2M	1	1	0	0	0	R1	0	-0.331529
45	INPP5D	3	1	0	0	-0.33	R1	0	-0.331529
46	THBS2	2	1	0	0	-0.68	R1	0	-0.331529
47	S100A4	3	1	0	0	-0.33	R1	0	-0.331529
48	ITGB5	3	1	0	0	-0.33	R1	0	-0.331529
49	RBP1	4	1	0	0	-0.5	R1	0	-0.331529
52	TGM2	4	1	2	0	-0.5	R1	0	-0.331529
53	FCGR2B	2	1	0	0	-0.68	R1	0	-0.331529
54	ABCA1	1	1	0	0	0	R1	0	-0.331529
55	CLU	4	2	0	0.5	-0.5	R3	0	-0.331529
56	GUSB	3	1	0	0	-0.33	R1	0	-0.331529
57	MCL1	4	2	0	0	-0.5	R1	0	-0.331529
58	PTGS1	1	1	0	0	0	R1	0	-0.331529
59	IL13RA1	3	1	0	0	-0.33	R1	0	-0.331529
60	SRGN	3	1	0	0	-0.33	R1	0	-0.331529
61	CX3CR1	2	1	1	0	-0.68	R1	0	-0.331529
62	ALOX5AP	3	1	0	0	-0.33	R1	0	-0.331529
63	Ctla2a	2	1	0	0	-0.68	R1	0	-0.331529
64	ADAMTS1	1	1	0	0	0	R1	0	-0.331529
67	PROS1	2	1	0	0	-0.68	R1	0	-0.331529
68	CASP1	4	2	0	0.5	-0.5	R3	0	-0.331529
69	LXN	3	1	0	0	3	R5	0	-0.331529
70	HLA-E	2	1	0	0	-0.68	R1	0	-0.331529
71	IFIT3	2	1	0	0	-0.68	R1	0	-0.331529
72	IFI27	2	1	0	0	-0.68	R1	0	-0.331529
73	ID3	4	1	0	0	-0.5	R1	0	-0.331529
74	PDPN	2	1	0	0	-0.68	R1	0	-0.331529
								53.7169
								162.027

## Sheet: Original list of DEG
0610011I04RIK
1110032A04RIK
1810009M01RIK
1810059G22RIK
2310014H01RIK
2310033F14RIK
2810459M11RIK
4632428N05RIK
4921524J06RIK
4933411K20RIK
4933428I03RIK
5830458K16RIK
6430529G09RIK
9230105E10RIK
9830147J24RIK
A2M
A330042H22
A530050D06RIK
ABCA1
ABCA9
ABHD4
ADAMTS1
ADCY7
AI452102
AI838057
AIF1
ALDH1L2
ALDOC
ALOX5AP
AMPD3
ANGPT1
ANTXR1
ANXA3
ANXA4
APLN
APOD
AQP4
ARHGAP25
ARHGDIB
ARPC1B
AU020206
AXL
B2M
B4GALT1
BC025600
BC032204
BCL2A1A
BLNK
BMP2K
BZRP
C1QA
C1QB
C1QG
C3
C3AR1
C4
CASP1
CASP12
CASP8
CCL3
CCL6
CCL9
CCND1
CD14
CD151
CD300D
CD44
CD48
CD52
CD53
CD68
CD83
CD84
CD86
CD9
CEBPA
CEBPD
CHI3L1
CKLFSF6
CLEC5A
CLEC7A
CLIC1
CLU
CNN3
COTL1
CP
CRISPLD2
CSF1
CSF1R
CST7
CTLA2A
CTLA2B
CTSC
CTSD
CTSH
CTSL
CTSS
CTSZ
CTTNBP2NL
CX3CR1
CXCL10
CXCL14
CYBA
CYBB
CYP4F14
CYP7B1
D11ERTD759E
D12ERTD647E
DBI
DHRS1
DOCK2
DPYD
DTX3L
E030018N11RIK
E230029C05RIK
EDEM1
EDG3
ELA1
ELK3
EMR1
EYA4
FBXO39
FCER1G
FCGR2B
FCGR3
FGFRL1
FLI1
FTL1
FXYD1
FYB
G1P2
GAL3ST4
GALNT4
GBF1
GBP2
GBP4
GFAP
GGTA1
GMFG
GNG5
GP49A
GPNMB
GPR34
GRN
GUSB
GVIN1
H2-AA
H2-AB1
H2-D1
H2-DMB1
H2-K1
H2-T23
HERC5
HEXB
HFE
HIST1H1C
HIST1H2BC
HPGD
HRSP12
HSD3B7
HSPB1
HSPB6
HSPB8
ID3
IFI27
IFI30
IFI35
IFIH1
IFIT1
IFIT2
IFIT3
IFITM2
IFITM3
IGTP
II
IIGP1
IIGP2
IL13RA1
INPP5D
IRF8
IRGM
ISGF3G
ITGAX
ITGB2
ITGB5
KCNK6
KIF5C
LAIR1
LAMP2
LAPTM5
LCN2
LCP1
LGALS1
LGALS3
LGALS3BP
LGALS9
LGI4
LGMN
LOC386462
LOH11CR2A
LPXN
LRRFIP1
LST1
LXN
LYN
LYZS
LZP-S
MAFB
MCL1
MDFIC
MGI:2182965
MGST1
MPA2L
MPEG1
MS4A11
MS4A6B
MS4A6D
MSN
MSR2
MT1
MT2
NAGLU
NAPRT1
NCF1
NCKAP1L
NEK6
NFATC1
NFE2L2
NKTR
NPC2
NPL
NRK
NUPR1
OAS1A
OASL2
OLFML3
OSMR
P2RX7
P2RY13
P2RY6
PARP12
PARP3
PBXIP1
PDLIM4
PDPN
PHYHD1
PLAT
PLCE1
PLD4
PLEK
PLSCR2
PP11R
PRDX6
PRG1
PROS1
PRSS18
PRSS19
PSCD4
PSMB8
PSMB9
PTGDS2
PTGS1
PTPN6
PTPRC
PYCARD
RAB7L1
RAPGEF3
RBP1
RENBP
RHOC
RHOJ
RNASE4
RNASET2
RRAS
S100A1
S100A11
S100A13
S100A16
S100A4
S100A6
SCAP2
SCARA3
SCN1A
SCRG1
SDC4
SELPL
SERPINA3N
SERPING1
SGPL1
SHOX2
SIGLEC5
SLC13A3
SLC14A1
SLC1A4
SLC25A18
SLC39A14
SLCO2B1
SOAT1
SOCS3
SOX9
SPATA13
STAT1
STAT3
STNO
SYNE1
SYNGR2
SYNPO
TCFCP2L1
TCN2
TGFB1
TGFBR1
TGFBR2
TGM2
THBS2
TLR2
TLR3
TNFAIP8L2
TNFRSF1A
TNNC1
TOR3A
TREM2
TRF
TRIM25
TRIM30
TYROBP
UCP2
UGT1A2
UNC93B1
USP53
VIM
VWA1
X99384
ZFPN1A1

## Sheet: Expanded list of DEG
ACAT1
ADRB2
AGER
APP
AR
BCL2
BCL2L1
BDNF
BID
CAST
CAT
CCL12
CCND3
CD4
CD74
CD80
CD8A
CDH1
CEBPB
CTGF
CTNNB1
DUSP1
EDN1
EGFR
EGR1
EP300
ESR1
ETS1
ETS2
FAS
FGF9
FN1
FOXO1
FTL1
GLI1
H2-Q1
HBEGF
HES1
HGF
HMOX1
HRAS1
HSP90AA1
HSPA1A
ID1
IGF1
IGF2
IGFBP3
IL15
IL18
IL1B
ILK
INHBA
IRF1
IRF7
JUN
KITL
MAPK14
MAPK3
MET
MIF
MMP2
MMP9
MYB
MYC
MYD88
MYH11
NGF
NOTCH1
NR3C1
POMC
PPARD
PPARG
PRKCD
PRL
PTGS2
PTHLH
PTK2
RHOA
RHOB
RUNX1
SELPLG
SFPI1
SMAD3
SMAD4
SMAD7
SP1
SPARC
SPP1
TGFB2
TGFB3
THBS1
TLR4
TNF
TNFSF10
TRF
TRP53
VEGFA
VIP
WNT4
ZEB2

## Sheet: Reduced list of DEG
1110032A04RIK
2310033F14RIK
2810459M11RIK
4933411K20RIK
A2M
ABCA1
ABCA1
ADCY7
ADCY7
AF251705
AIF1
ANXA3
ANXA4
APOD
APOD
APOD
AQP4
AQP4
ARHGAP25
ARPC1B
AU020206
B2M
B2M
BCL2A1A
BLNK
C1QA
C1QB
C1QB
C1QB
C1QC
C3
C3AR1
C3AR1
C3AR1
C4B
CASP12
CASP12
CCL3
CCL9
CCL9
CD14
CD44
CD44
CD44
CD48
CD52
CD53
CD68
CD74
CD84
CD86
CD9
CEBPA
CEBPD
CELA1
CHI3L1
CLEC7A
CRISPLD2
CSF1
CSF1
CSF1R
CSF1R
CST7
CTLA2B
CTSC
CTSD
CTSH
CTSH
CTSS
CTSZ
CTSZ
CTSZ
CX3CR1
CX3CR1
CXCL10
CYBA
CYBB
CYTH4
DHRS1
DOCK2
E230029C05RIK
E230029C05RIK
EMR1
EYA4
FCER1G
FCGR2B
FCGR2B
FCGR2B
FERMT3
FERMT3
FYB
GBF1
GBP2
GBP2
GBP6
GFAP
GFAP
GFAP
GGTA1
GGTA1
GMFG
GP49A
GPNMB
GPR34
GRN
GRN
GRN
GUSB
H2-AA
H2-AA
H2-AB1
H2-D1
H2-D1
H2-D1
H2-D1
H2-D1
H2-D1
H2-K1
H2-K1
HEXB
HEXB
HPGD
HSPB1
HSPB6
IFI30
IFIT3
IIGP1
IKZF1
IL13RA1
INPP5D
IRF8
IRF8
IRF9
IRGM1
IRGM2
ITGAX
ITGB2
ITGB5
ITGB5
KCNK6
KIF5C
KIF5C
KLK6
LAIR1
LAIR1
LAPTM5
LAPTM5
LAPTM5
LCN2
LCP1
LGALS3
LGALS3BP
LPXN
LRRFIP1
LYZ2
LYZ2
MAFB
MPA2L
MPA2L
MPEG1
MS4A6D
MS4A6D
MS4A6D
MS4A6D
MSN
MSN
NCF1
NCF1
NCKAP1L
OAS1A
OASL2
OLFML3
OSMR
P2RY6
PARP3
PARP3
PBXIP1
PDLIM4
PLD4
PLEK
PLEK
PLEK
PLSCR2
PROS1
PSMB8
PSMB9
PTPLAD2
PTPN6
PTPRC
PYCARD
RAB7L1
RENBP
RHOJ
S100A4
S100A6
S1PR3
S1PR3
S1PR3
SERPINA3N
SHOX2
SIGLECH
SLC14A1
SLCO2B1
SOAT1
SOAT1
SOCS3
SOCS3
STAT3
TCFCP2L1
TCN2
TGFBR1
TLR2
TMEM176A
TMEM176A
TMEM176A
TNFAIP8L2
TREM2
TRF
TRIM30
TRIM30
TYROBP
UNC93B1
VIM
VIM
VIM
X99384

## Sheet: Expanded network
A2M -> GFAP	Expression	These data demonstrate that a(2)M* induced GFAP expression in the MIO-M1 cell line, which was selectively blocked by RAP, an antagonist of LRP1 binding ligands.	20881288:5	2	1			positive
A2M -> PTGS2	Expression	Macrophage stimulation with alpha(2)M* increased total cellular and nuclear COX-2 two- to threefold.	11583915:1	2	1		Macrophages	positive
AIF1 -> CCND1	Expression	In contrast, the down-regulation of daintain/AIF-1 expression decreased cyclin D1 expression and inhibited the transcriptional activity of nuclear factor-kappa B.	18341653:7	2	1			positive
AIF1 -> CD68	Expression	human microglia cell line clone 3 cells are typical microglia, as suggested by the constitutive expression of Iba-1 and CD14, and IFN-gamma-induced expression of CD11b, CD68 and MHCII.	20375612:3	2	1	Homo sapiens	Microglia	positive
AIF1 -> GFAP	Expression	Following paw incision and at spinal L5 segment GFAP expression was increased in laminae I-II and Iba1 in deep laminae on day 1, in the entire dorsal horn on day 4 and dissipated on day 7 after paw incision in parallel with the allodynia.	18538310:6	2	1			positive
ANGPT1 -> BCL2	Expression	Angiopoietin-1 could decrease the expression of Bax, caspase3 and 8, and increase that of Bcl-2., In cardiac allografts, both adeno-associated virus-Angiopoietin-1 and adeno-associated virus-Ang2 decreased inflammation and increased antiapoptotic Bcl-2 mRNA and Bcl-2/Bax ratio at 8 weeks., This meant that phosphatidylinositol-3 kinase activation and Bcl-2 upregulation stimulated by VEGF165 and an…	16701012:9, 16690881:4, 15510173:1134, 17596403:1246	2	4		Insulin-Secreting Cells	positive
ANGPT1 -> CCND1	Expression	angiopoietin1 up-regulated the expression of cyclin D1 in both of these cells., In addition, COMP-(COMP)-angiopoietin 1 reversed the nutrient-deprived suppression of cyclin D1 mRNA expression.	16061664:5, 21109762:7	2	2	Homo sapiens	Endothelial Cells	positive
ANGPT1 -> SMAD7	Expression	Treatment with COMP-angiopoietin-1 also decreased the Cyclosporine A-induced increases in TGF-beta1 and Smad 2/3 levels while increasing Smad 7 levels., COMP-Angiopoietin-1 also reduced renal tissue levels of transforming growth factor-beta1 (TGF-beta1), alpha-smooth muscle actin, fibronectin, as well as Smad 2/3 expression, but increased Smad 7 expression., COMP-angiopoietin-1 treatment decrease…	18463324:9, 17085463:7, 16885409:9	2	3		Monocytes	positive
ANGPT1 -> VEGFA	Expression	Systemic administration of Ad-Angiopoietin-1 restored bone marrow cell-endothelial progenitor cell differentiation and increased myocardial VEGF expression and angiogenesis in streptozotocin mice., Angiopoietin -1 treatment reduces vascular endothelial growth factor (VEGF) protein expression., Overexpression of angiopoietin-1 resulted in a significant increase in VEGF expression (n = 6)., Role of…	18408125:9, 21179479:1268, 18835934:1198, 15817675:1276, 18078386:100, 16778190:1292, 17626153:1223, 9776732:1163, 18497305:1150, 11557733:1028	2	10	Bos taurus, Oryctolagus cuniculus	Hematopoietic Stem Cells, Endothelial Cells, Adipocytes	positive
AQP4 -> GFAP	Expression	Likewise, AQP4 deficiency significantly downregulated expression of glial fibrillary acidic protein in perivascular processes of astrocytes., The abundance of GFAP, the usual marker of astrocytes and ependymal cells, was increased by 25% with age (data not shown), a variation much smaller than the doubling in UT-B1 or the fourfold increase in AQP-4.	18281883:2, 12933359:1196	2	2		Astrocytes	positive
AQP4 -> SLC14A1	Expression	In aging brain, UT-B1 abundance was increased twofold together with a fourfold increase in aquaporin-4 abundance., These experiments demonstrated that adriamycin-induced nephrotic syndrome is associated with marked decreases in expression of aquaporin-2, aquaporin-3, aquaporin-4, and the vasopressin-regulated urea transporter in renal inner medulla, indicative of a suppression of the capacity for…	12933359:8, 9573539:2	2	2			positive
AXL -> SOCS3	Expression	In this issue, Rothlin et al. (2007) uncover a complex negative feedback mechanism to limit Toll-like receptor signaling involving the Tyro3/Axl/Mer family of receptor tyrosine kinases, which induce expression of the inhibitory proteins SOCS1 and SOCS3.	18083093:1	2	1			positive
B2M -> CCND1	Expression	Cyclin D1 and cyclin D2 transcripts are strongly induced by epidermal growth factor, and beta 2-microglobulin transcripts are strongly induced by TGF-beta in BALB keratinocytes released from quiescence by addition of epidermal growth factor., We previously showed that ß2M promoted the expression of cell cycle markers, cyclin D1 and cyclin A, and cell growth in prostate cancer cells through the ac…	8845303:4, 18765525:1200, 16982753:1278	2	3		Keratinocytes	positive
B2M -> PTGS2	Expression	BAPTA-AM, a [Ca2+]i chelator, completely inhibited beta2m-induced expression of VCAM-1 and COX-2., Our results suggest that induction of COX-2 expression by beta 2m may be an important component of the inflammatory process in hemodialysis-associated osteoarthropathy., We have shown that beta(2)M increases the expression of matrix metalloproteinase-1, vascular cell adhesion molecule-1 and cyclooxy…	11849381:4, 9987081:5, 12480959:2, 11390706:1068, 11849381:5, 9987081:3	2	6	Homo sapiens	Fibroblasts	positive
B2M -> TGFB1	Expression	AGE-beta2m also induced TGF-beta1 production by macrophages in a dose-dependent manner (410 +/- 80 pg/mL at 12.5 microg/mL, 621 +/- 62 pg/mL at 25 microg/mL, and 776 +/- 62 pg/mL at 50 microg/mL of AGE-beta2m).	10652049:6	2	1		Macrophages	positive
B2M -> VEGFA	Expression	The total VEGF message was generally up-regulated in malignant tissues (20.5-728 copies/103 copies of B2M) compared with healthy tissues (4.2-81 copies/103 copies of B2M)., As indicated, ß2M can activate cyclic AMP/PKA signaling, its downstream phosphorylated cyclic AMP -responsive element binding protein, and expression of target genes, including osteocalcin, BSP, VEGF, cyclin A, and cyclin D1. …	11274014:1170, 16982753:1278	2	2			positive
BCL2 -> CCND1	Expression	We found that bcl-2 overexpression induces cyclin D1 expression in human breast epithelial cell line MCF10A independent of cell anchorage., These results suggest that p21 and cyclin D1 expression in prostatic cancer might be modulated by Bcl-2 and by androgens and in turn this could be relevant to the progression of prostatic cancer., Lupeol treatment of 451Lu cells caused (a) G(1)-S phase cell c…	11313702:5, 10884916:9, 18381953:5, 18375822:1322, 21239698:1229, 10666199:1227, 19318573:1057, 11069629:1271	2	8	Homo sapiens	Epithelial Cells, Melanocytes, Stem Cells, Endothelial Cells	positive
BCL2 -> SOX9	Expression	In addition, Bcl-2 may also play a role in regulating the expression of aggrecan through Sox9 in vivo as well as in vitro., The present study demonstrates that the activity of Sox9, a master transcription factor that regulates the gene expression of chondrocyte matrix proteins, is suppressed by Bcl-2 small interference RNA in the presence of caspase inhibitors.	15936918:13, 15975921:3	2	2		Chondrocytes	positive
BCL2 -> VEGFA	Expression	Bcl-2 overexpression enhanced the synthesis of the hypoxia-stimulated VEGF protein and mRNA., We demonstrated that bcl-2 overexpression in M14 human melanoma cell line enhances hypoxia-induced VEGF mRNA stability and promoter activation., Bcl-2 induces vascular endothelial growth factor (VEGF) expression in neovascular endothelial cells through a signal transducer and activator of transcription 3…	10744622:3, 12205045:1, 17942898:3, 21233846:6, 18670359:7, 15987743:1123, 20668552:1255, 10744623:1016, 12205027:1283, 14660675:1316 <more data available...>	2	27		Endothelial Cells, Keratinocytes, B-Lymphocytes	positive
BCL2L1 -> BCL2A1	Expression	Fifthly, knockdown of BCL-XL in combination with agents that inhibit BCL2A1 expression completely reversed the resistance (Figure 7).	19008458:1279	2	1		B-Lymphocytes	positive
BCL2L1 -> CCND1	Expression	Moreover, down-regulation of anti-apoptotic genes (Bcl-2, Bcl-xL and survivin) and a cell cycle regulating gene (cyclin D1) was associated with the cell growth inhibition and apoptosis., Compared with normal mouse plasma cells, all of the Bcl-xl/Myc tumors have significantly reduced expression of cyclin D2 and increased expression of cyclin D1., The third cluster is enriched for apoptosis (BAD, B…	18939995:7, 17483317:1239, 18840713:1174, 11896290:1210	2	4	Mus musculus	Myocytes, Smooth Muscle, Plasma Cells, Monocytes	positive
BCL2L1 -> TGFB2	Expression	Long-term expression of BCL-xL promotes transforming growth factor-ß2 and MMP-2 expression.	16254573:1105	2	1			positive
BCL2L1 -> VEGFA	Expression	We next attempted to understand how Bcl-xL induces VEGF expression., Several genes that are regulated by nuclear factor-kappaB can contribute to carcinogenesis and atherogenesis including gene products which block apoptosis (e.g. TRAF1, TRAF2, cIAP-1, cIAP-2, XIAP, bcl-2 and bcl-xl), gene products which promote angiogenesis (e.g. cell surface adhesion molecules on endothelial cells, vascular endo…	17572663:1114, 12189195:1269	2	2		Endothelial Cells, squamous cells	positive
CASP1 -> CXCL10	Expression	In C57BL/6 mice, the dextran sulfate sodium-induced increase in IP-10 mRNA, but not TNF-alpha mRNA, was completely prevented by ICE inhibition., During PFAPA attacks, complement (C1QB, C2, SERPING1), IL-1-related (IL-1B, IL-1RN, CASP1, IL18RAP), and IFN-induced (AIM2, IP-10/CXCL10) genes were significantly overexpressed, but T cell-associated transcripts (CD3, CD8B) were down-regulated.	17393315:10, 21478439:4	2	2		T-Lymphocytes	positive
CASP1 -> PTGS2	Expression	Because caspase-1 is involved in the induction of COX-2 expression and PGE2 production, our data support the assertion that caspase-1 is a key target to control inflammatory pain., Caspase-1 inhibitors abolish deleterious enhancement of COX-2 expression induced by HIV-1 gp120 in human neuroblastoma cells., This is based in the fact that gp120 induces IL-1 and two inhibitors of IL-1 converting enz…	20920345:11, 12628757:100, 16001969:1255	2	3		B-Lymphocytes	positive
CAT -> BCL2	Expression	Overexpression of mitochondrially located catalase (MitoCatalase) specifically increased basal Bcl-2 and decreased basal Bax expression, suppressed cytokine-mediated reduction of Bcl-2, and thereby prevented the release of cytochrome c, Smac/DIABLO and the activation of caspase-9 and -3., Anti-Human erythrocyte catalase antibody also induced the apoptosis of M-Mphi cultured in the presence of M-C…	20933054:3, 16204228:7, 17911532:1233, 14657380:1167, 15782127:1220	2	5	Homo sapiens	Erythrocytes, T-Lymphocytes	positive
CAT -> CD68	Expression	Treatment of THP-1 cells with catalase was able to synergize with all-trans retinoic acid to enhance macrophage differentiation, demonstrated by changes of cell adherence, cell cycle arrest, nitroblue tetrazolium reduction, and expression of differentiation markers including CD68, CD11b, and matrix metalloproteinase 9 (MMP9).	17369494:3	2	1			positive
CAT -> CYBB	Expression	Furthermore, arecoline increased reactive oxygen species production and upregulated protein expression and mRNA levels of NADPH oxidase 2, which could be attenuated by catalase and NADPH oxidase inhibitors.	20691257:5	2	1		Neurons	positive
CAT -> PTGS2	Expression	Catalase induces COX-2 or iNOS expression in some type of cells, but the mechanism remains unclear., As well, antioxidant-catalase, N-acetyl-cysteine or reduced glutathione-attenuated COX-2 expression in combined cytokines-treated cells., The antioxidant, N-acetyl-cysteine, also reduced the glutathione or catalase- attenuated COX-2 expressions in IL-1beta and TNF-alpha-treated cells., The additio…	15683737:0, 15106733:4, 12934647:4, 15020231:3, 19467701:4, 14756815:1231, 10899936:1282, 15667946:100, 18073322:1196, 11597987:1108	2	10	Rattus norvegicus, Homo sapiens, Bos taurus	Osteoblasts, Myocytes, Cardiac, Macrophages, Chondrocytes, Oocytes, Endothelial Cells	positive
CCL3 -> CD86	Expression	It has been reported that the mucosal adjuvanticity of CT involves the selective up-regulation of CD86 expression [45 ] and that MIP-1a significantly up-regulates the expression of CD80 [5 ], like RANTES [4 ], but also increases the CD86 surface level on resting B cells.	15356099:1199	2	1		B-Lymphocytes	positive
CCL3 -> CXCL10	Expression	Up-regulation of RANTES/CCL5, IP-10/CCL3 and CCR2 was associated with leucocyte migration to the brain and increased expression of MCP-1/CCL2, IP-10/CCL3 and CCR5 with leucocyte migration to the lung., In addition, microglia, macrophages, and neutrophils isolated from the brain abscesses of MyD88 knockout mice produced significantly less TNF-alpha, IL-6, MIP-1alpha/CCL3, and IFN-gamma-induced pro…	18665903:8, 17372011:5, 16317096:1129, 12138184:1194, 16237112:1220, 17167081:1096, 20136829:1321, 16020804:1204, 19332801:1280	2	9		Macrophages, T-Lymphocytes, Monocytes	positive
CCL3 -> VEGFA	Expression	Moreover, CCL3 enhanced VEGF expression by murine peritoneal macrophages at both the mRNA and the protein level.	18776949:9	2	1	Mus musculus	Macrophages, Peritoneal	positive
CCND1 -> HSPB8	Expression	The transient transfection with cyclin D1 increased HSPB8 levels ~2-fold when these blots were quantified in image analysis; the HSPB8 knockdown was ~8-fold in each case.	18006821:1234	2	1			positive
CCND1 -> PTGS2	Expression	Elevated levels of cyclin D1, VEGF and Bax were detected at 48 h in cells and increased Cox-2 expression was observed at 24 h., nuclear factor-kappa B activation is required for induction of COX-2, cyclin D1 and MMP-9 by cigarette smoke condensate Whether MMP-9, COX-2 and cyclin D1 expression was activated through the activation of nuclear factor-kappa B was further investigated., TNF induced cyc…	17487372:23, 12807725:1254, 15090542:1281, 17404112:1264, 17404114:1264, 19318580:1148, 15252041:1280, 14711835:1273	2	8	Homo sapiens	Fibroblasts	positive
CCND1 -> VEGFA	Expression	In vitro studies indicated that antisense to cyclin D1 decreased VEGF protein expression in DLD1 but not in HCT116., Cyclin D1 regulates vascular endothelial growth factor production and thereby, growth of vascular endothelial cells and tumor [35]., The current elegant studies by Yasui et al. suggest that cyclin D1 abundance within epithelial cells regulates production of VEGF, which in turn medi…	16899623:4, 20459741:1411, 16899588:1028, 16254206:1142	2	4	Mus musculus	Endothelial Cells, Epithelial Cells	positive
CD14 -> CD68	Expression	human microglia cell line clone 3 cells are typical microglia, as suggested by the constitutive expression of Iba-1 and CD14, and IFN-gamma-induced expression of CD11b, CD68 and MHCII., In addition, cell surface expression of CD14 decreased (from 98% to 80%) and that of CD68 increased (>90%) with cell differentiation.	20375612:3, 12208965:1142	2	2	Homo sapiens	Microglia, Phagocytes	positive
CD14 -> CD83	Expression	In contrast, immature dendritic cells cultured in G4 plus human pancreatic RNase or eosinophil-derived neurotoxin for 48 h, although still CD14-, up-regulated the surface expression of CD83, CD86, and HLA-DR, indicating that human pancreatic RNase and eosinophil-derived neurotoxin treatment induced phenotypic maturation of DCs (Fig. 7A)., Maturation of Immature dendritic cells was induced by addi…	15528350:1252, 12874316:1098	2	2		Dendritic Cells	positive
CD14 -> CD86	Expression	In addition, the nuclear translocation of nuclear factor ?B and expression of the costimulatory molecules CD40 and CD86 are diminished in the absence of either of CD14 or TLR2., In contrast, immature dendritic cells cultured in G4 plus human pancreatic RNase or eosinophil-derived neurotoxin for 48 h, although still CD14-, up-regulated the surface expression of CD83, CD86, and HLA-DR, indicating t…	18462086:1175, 15528350:1252, 12874316:1098	2	3		Macrophages, Dendritic Cells	positive
CD14 -> ITGAX	Expression	Treatment of U937 cells with PMA markedly increased CD14, CD11a, CD11b and CD18 antigen expression, and slightly increased CD11c expression., In particular, those for CD11c and tumor necrosis factor a (TNFa) were markedly increased, and there were lesser, but significant, increases in Spp1, CD14, CD45, CCL9, Toll-like receptor 4 (TLR4), and interleukin-1B (IL-1ß) (Fig. 6G,H).	1689274:1, 18160655:1251	2	2		Microglia	positive
CD14 -> PTGS2	Expression	These results indicate that, like TNF-a and IL-1ß (26), CD14 is essential for the induction of COX-2, IL-12 p35, and IL-12 p40 genes by low concentrations of LPS and Taxol, but not at high concentrations.	11123339:187	2	1		Macrophages	positive
CD44 -> CCND1	Expression	HMW-HA binding to CD44 selectively inhibits the GTP loading of Rac and Rac-dependent signaling to the cyclin D1 gene, whereas LMW-HA binding to CD44 selectively stimulates ERK activation and ERK-dependent cyclin D1 gene expression., Hyaluronan and CD44 antagonize mitogen-dependent cyclin D1 expression in mesenchymal cells., Nuclear CD44 accelerates cell proliferation and cell cycle progression th…	18806267:4, 17296798:100, 19506034:1093	2	3	Homo sapiens		positive
CD44 -> MET	Expression	CD44 isoforms bearing heparin sulfate chains can bind to HGF/SF and facilitate its presentation to c-Met., A blocking antibody to CD44v6 decreased HGF-induced c-Met phosphorylation as well as enhanced random- and site-directed migration., In this paper, we demonstrate that the activation of c-Met induced by InlB is dependent on CD44v6, a member of the CD44 family of transmembrane glycoproteins., …	12670907:1, 20357818:6, 19432801:3, 17065554:0, 17923692:2, 12183053:4, 10485493:1212	2	7		Melanocytes	positive
CD44 -> TGFB1	Expression	CD44 costimulation increased production of IL-10 in a partially IL-2-dependent manner and also promoted cell surface TGF-beta expression., The effect of BMP-7 on TGF-beta1 synthesis in TNF-alpha-stimulated cells was abrogated by disruption of CD44-hyaluronan interactions, suggesting that it was due to increased monocyte binding to hyaluronan on the cell surface., hyaluronan may also be packaged i…	19635906:4, 15574511:12, 17611197:1400, 16900089:1166, 18397995:3, 15084590:1, 19457680:7, 15387373:2	2	8		T-Lymphocytes, Regulatory, Monocytes, Leukocytes, Mononuclear, Epithelial Cells, Fibroblasts	positive
CD44 -> VIM	Expression	Serial transplantation of elongated epithelial cells results in progressive loss of tumorigenic potential; tumor heterogeneity; CD44, E-cadherin, and epithelial cytokeratin expression and increased alpha-smooth muscle actin I and vimentin expression.	18957543:2	2	1		Epithelial Cells	positive
CD80 -> BCL2	Expression	However, the expression level of bcl-2 in T cells was increased 31% and 76% following stimulation with dendritic cell/rF-B7-1 or dendritic cell/rF-TRICOM, respectively.	10922408:1396	2	1		T-Lymphocytes	positive
CD80 -> BCL2L1	Expression	In vitro data show that cross-linking CD80 on the surface of CD4+ T cells activated in the presence of Th1-promoting cytokines increases the level of T cell activation, effector function, and survival by directly up-regulating the expression levels of transcripts for T-bet, IFN-gamma, and Bcl-xL., Thus, CTLA4-CD80/CD86 interactions play an important role in modulating the expression of BclXL., B7…	16920930:4, 15788440:1179, 9520449:1039, 12429713:1257, 16880206:1059, 15746069:1328, 14745033:1189, 11726649:1333	2	8	Homo sapiens	T-Lymphocytes, memory T-cells, B-Lymphocytes	positive
CD80 -> CD86	Expression	The expression of CD86 was upregulated earlier than that of CD80 after in vitro stimulation., CD86 expression is enhanced faster than CD80 expression and reaches the peak level after 4-6 hr in stimulated cells., This study suggested that CD80 and CD86 activate T cells in IgA nephropathy, CD80/CD86 expressions correlated with renal function at the time of renal biopsy, and monocyte/macrophages and…	14513778:9, 9014827:5, 14871408:14, 20073218:7, 10202049:1041, 16474127:1255, 18523279:1202, 16244115:1113, 19737784:1126, 14742503:1215 <more data available...>	2	12		PBMCs, Monocytes, T-Lymphocytes, Dendritic Cells, Macrophages, myeloid dendritic cells, B-Lymphocytes, Keratinocytes	positive
CD83 -> CD86	Expression	Here, we investigate how CD83, an immunoglobulin protein expressed on the surface of mature DCs, promotes major histocompatability class II and CD86 expression., However, the increase in surface expression of HLA-DR and CD86 after addition of LPS was significantly attenuated in cord DCs, with CD25 and CD83 expression also markedly reduced., Specifically, IRX-2-treated DC increased expression of C…	21220452:3, 11982599:2, 17667526:4, 17710154:3, 17056542:1160, 18701714:1186, 17878352:1075, 12660223:1115	2	8	Homo sapiens, Mus musculus	Dendritic Cells, Monocytes, B-Lymphocytes	positive
CD86 -> BCL2L1	Expression	Thus, CTLA4-CD80/CD86 interactions play an important role in modulating the expression of BclXL., In contrast, signaling through CD86 increased the expression of anti-apoptotic molecules Bcl-w and Bcl-x(L)., B7-1 and B7-2 interact with CD28 on T cells, thereby inducing expression of Bcl-XL in the T cells (13-18)., It has also been suggested that cross-linking B7-2 up-regulates B cell proliferatio…	15788440:1179, 11726649:1393, 9520449:1039, 16221763:1058, 16709832:1310, 12429713:1257, 16880206:1059	2	7		T-Lymphocytes, B-Lymphocytes, Antigen-Presenting Cells, activated B-lymphocytes	positive
CEBPA -> CSF1	Expression	For example, when expressed alone, RUNX1, C/EBPa, and PU.1 are poor activators of the M-CSF promoter., However, C/EBPa both positively and negatively modulated the PU.1-induced changes in CSF-1, CSF-1R, and Mac-1 and endogenous PU.1 expression.	15988004:1056, 18424555:1171	2	2		Myeloid Progenitor Cells, Macrophages	positive
CEBPA -> ID1	Expression	Id1 expression is up-regulated by C/EBPa in CD34+ cells (16)., We note that C/EBP factors appear to also regulate the Id1 gene (55)., Thus, C/EBPa-induced Id1 expression alone does not explain inhibition of erythroid differentiation by C/EBPa.	16606850:1157, 15788530:1234, 16469877:1254	2	3	Homo sapiens	Granulocytes, Macrophages, Hematopoietic Stem Cells	positive
CEBPA -> MT2A	Expression	MTF-1 and C/EBPalpha act in concert to increase MT-2A expression, which probably explains the high level of Metallothioneins expression in the liver.	17363595:9	2	1			positive
CEBPA -> PROS1	Expression	Reporter gene analysis suggests that members of the CCAAT/enhancer binding protein (C/EBP) family of transcription factors are potent activators of protein S gene transcription in HepG2 cells.	17061980:6	2	1			positive
CEBPB -> BCL2A1	Expression	Most importantly, C/EBP beta overexpression significantly upregulated promoter activities of IL-8, COX-2, and anti-apoptotic Bfl-1 genes., We first determined that the C/EBPbeta-C overexpression or siRNA-mediated C/EBPbeta depletion decreased TNF-alpha-induced promoter activities of Bfl-1, IL-6, and IL-8 genes., Consistent with their concerted binding to the -933/-773 bfl-1 probe, NF-?B, AP-1, an…	18512730:9, 19489038:5, 12665576:1195	2	3			positive
CEBPB -> CCL3	Expression	The -300 bp CCL3 promoter and -222 bp CCL4 promoter were strongly up-regulated by co-transfection with the C/EBPß expression vector., We demonstrated that inducible expression of NF-IL6 is able to increase endogenous gene expression of macrophage inflammatory protein -1 alpha, osteopontin and CD14 in M1 cells., For example, expression of MIP1a (Matsumoto et al. 1998), MCP1(Yamamoto et al. 1999), …	20702408:5, 9885903:4, 11711437:1163, 19109189:1274, 11937564:1054, 14593587:1245	2	6	Homo sapiens	Chondrocytes, Macrophages, Neutrophils, Monocytes	positive
CEBPB -> CSF1R	Expression	Indeed, when this region was completely removed from the mutants, as in HSF1-(1-279), the repression of NF-IL6-activated c-fms transcription by HSF1-(1-279) was equally effective as wild-type HSF1 (Fig.1 C)., Previous studies have shown that heat shock represses lipopolyliposaccharide activatedTNF-a gene transcription as well as constitutive and NF-IL6-activated transcription of the c-fms gene, w…	12468538:1163, 11801594:1292	2	2		Macrophages	positive
CEBPB -> MAFB	Expression	C/EBPß isoforms regulate osteoclastogenesis through MafB expression., Furthermore, we have observed that the macrophage-specific expression of MafB depends, at least in part, on the combinatorial action of C/EBPß and SP1 or SP3 proteins (L.M.Kelly, M.H.Sieweke, T.Graf and C.Nerlov, submitted), suggesting that C/EBPß acts upstream of MafB.	19440205:1207, 10790365:1260	2	2		Osteoclasts, Macrophages	positive
CEBPB -> STAT1	Expression	A similar experiment conducted with U3A cells revealed two important pieces of information. 1) Interferon-? did not stimulate reporter gene expression; and 2) C/EBP-ß stimulated gene expression in the absence of STAT1 to a level comparable to that in the parental cell line, 2fTGH.	10995751:1351	2	1			positive
CEBPB -> TGFB1	Expression	These observations indicate that an autoregulatory mechanism, involving the MH2 domain of Smads, modulates activation of the TGF-beta1 promoter by C/EBPbeta., The down-regulation of C/EBPß- or d-activated transcription from the peroxisome proliferator-activated receptor?2 and leptin promoters by Transforming growth factor-ß and Smads did not exclude functional interactions with other DNA binding …	19014341:6, 12524424:1239, 10559198:1239, 18354170:1323	2	4		Microglia, Epithelial Cells	positive
CEBPD -> CCND1	Expression	Silencing of C/EBPdelta, Cdc27, or the anaphase promoting complex/cyclosome coactivator Cdh1 (FZR1) in MCF-10A breast epithelial cells increased cyclin D1 protein expression.	20439707:3	2	1		Epithelial Cells	positive
CEBPD -> CD14	Expression	C/EBPd is also involved in the activation of lipopolysaccharide-binding protein after IL-6 signalling in hepatocytes [18] and of the genes a1-acid glycoprotein [20] and serum amyloid A [21], and activates CD14 transcription in transient transfection assays [22].	14979920:1292	2	1		Hepatocytes	positive
CEBPD -> CEBPA	Expression	Previous investigations indicated that transcription of the C/EBPalpha gene is sequentially activated during differentiation, initially by C/EBPbeta and C/EBPdelta and later by C/EBPalpha (autoactivation)., Nuclear expression of the 36-kilodalton C/EBP delta protein increases immediately after birth, followed first by increases in the 38-kilodalton C/EBP beta protein expression and then by increa…	10373535:1, 7910803:4, 10623469:4, 18703634:1194, 18930917:1043, 18653467:1203, 12138207:1046, 16754681:235, 12186946:1140, 16154099:1059 <more data available...>	2	43	Bos taurus	Adipocytes, Fibroblasts, Mesenchymal Stem Cells, myeloblasts, Hepatocytes	positive
CEBPD -> PRL	Expression	C/EBPd, C/EBPß, and LAP all elicited a significant induction of decidual prolactin promoter activity which was further enhanced by the addition of 8-Br-cAMP.	10455153:1293	2	1			positive
CEBPD -> SOCS3	Expression	The doxycycline-dependent expression of C/EBP-d neither increased Spi-2 and Socs3 transcripts nor interfered with their induction by IL6RIL6 (Fig. 5B).	14600146:1226, 14600146:227	2	2			positive
CEBPD -> TF	Expression	In the non-transferrin-expressing HeLa cells, the transferrin promoter could be activated by C/EBP-delta., Suire et al. (12) showed, in cotransfection assays, that overexpression of C/EBP alpha (C/EBP) and C/EBP delta (NF-IL6beta, CRP3) in Sertoli cells stimulated transcription from the cAMP-regulated transferrin promoter containing a C/EBP binding site.	8226864:7, 9927313:1054	2	2		Sertoli Cells	positive
CLU -> BCL2	Expression	Notably, key pro-survival/proliferation Nuclear factor ?B target genes, such as p-AKT, cyclin D1 and BCL2, were down-regulated in the presence of exogenous CLU., More specifically, we showed that, via a p53-independent mechanism, Secretory clusterin depletion suppresses expression of Bcl-2 and Bcl-XL prosurvival proteins, rendering cells more vulnerable to active Bax; this effect can be reversed …	19903745:1203, 19118032:1361	2	2		Epithelial Cells	positive
CSF1 -> BCL2	Expression	CSF-1 maintained NF-kappaB activation and increased the expression of bcl-2 and bcl-X(L) mRNA, but had no effect on JNK activation., They also reported that M-CSF maintained nuclear factor-?B activation and increased the expression of bcl-2 but had no effect on c-Jun N-terminal kinase (JNK) kinase activation., In M-MF, the transcript of the BCL-2 gene was stronger than that of the BCL-XL gene, an…	10934148:4, 11279167:1217, 16204228:1126	2	3		Osteoclasts, Macrophages	positive
CSF1 -> BCL2L1	Expression	CSF-1 maintained NF-kappaB activation and increased the expression of bcl-2 and bcl-X(L) mRNA, but had no effect on JNK activation., M-CSF activated Akt and extracellular signal-regulated kinase signaling pathways and up-regulated downstream anti-apoptotic Bcl-xL expression in these cells., Macrophage colony-stimulating factor promotes the survival of osteoclast precursors by up-regulating Bcl-X(…	10934148:4, 17717142:5, 12526097:100, 16142752:1157, 17068143:1072, 16204228:1126	2	6	Rattus norvegicus	Osteoclasts, Myocytes, Cardiac, Macrophages	positive
CSF1 -> C3	Expression	Macrophage colony-stimulating factor (M-CSF) enhances complement component C3 production by human monocytes/macrophages.	8477063:100	2	1	Homo sapiens	Macrophages	positive
CSF1 -> CCL3	Expression	Combined M-CSF/Abeta treatment increased interleukin-1 and macrophage inflammatory protein 1-alpha expression by microglia, whereas inducible nitric oxide synthase (iNOS) expression was localized primarily to astroglia., Furthermore, addition of M-CSF antagonists to HIV-1-infected macrophages, including anti-M-CSF monoclonal or polyclonal Abs or soluble M-CSF receptors, dramatically inhibited HIV…	11959396:4, 10779806:5, 19608749:1243, 10779806:144, 10779806:147, 10779806:32, 19608749:244	2	7		Microglia, Macrophages	positive
CSF1 -> CCND1	Expression	Induction of cyclin D1 mRNA by CSF-1 was restored in cells forced to express c-myc, and vice versa, suggesting that expression of the two genes is interdependent., Previously we showed that the macrophage-activating agent lipopolysaccharide blocks CSF-1-induced proliferation and cyclin D1 expression in macrophages., We further demonstrated that Cdc42 modulated M-CSF-stimulated cyclin D expression…	7624328:4, 9722538:2, 20501942:5, 9608681:6, 10602507:1124, 9139801:1201, 8798425:1059, 10952989:1048, 11518769:1133, 10329719:1184 <more data available...>	2	24	Mus musculus	Fibroblasts, Macrophages, Osteoclasts	positive
CSF1 -> CD14	Expression	It has been demonstrated that the expression of CD16 and CD14 is regulated by macrophage colony stimulating factor (M-CSF) and GM-CSF., M-CSF was also shown by flowcytometric analysis to influence the expression of CD14, a receptor for LPS, which might render monocytes more sensitive to LPS., Daily administration of macrophage colony stimulating factor (M-CSF) to the mice resulted in increased le…	12153694:6, 8877404:9, 10594845:5, 9566797:4, 15256426:1265	2	5		Monocytes, Macrophages	positive
CSF1 -> CD68	Expression	They also demonstrated that M-CSF upregulates in addition to CD 68 also CD 14 mRNA expression, whereas GM-CSF does not affect the expression of CD 14.	18787236:1261	2	1		Monocytes	positive
CSF1 -> CD86	Expression	TNF-a, GM-CSF, and M-CSF differentially upregulate CD40, B7-1, and B7-2 expression on purified Langerhans cells.	10594746:1111	2	1		Langerhans Cells	positive
CSF1 -> CEBPA	Expression	Ectopic expression of THOC5 mimicked M-CSF mediated cell maturation and enhanced protein expression of the myeloid transcription factors C/EBPbeta, C/EBPalpha, Pu-1 and also GAB2 (a PI-3 Kinase and macrophage development regulator)., M-CSF and G-CSF use separate pathways to activate ERK and modify C/EBPa .	19015024:4, 19587381:1161	2	2		Macrophages	positive
CSF1 -> CEBPB	Expression	Ectopic expression of THOC5 mimicked M-CSF mediated cell maturation and enhanced protein expression of the myeloid transcription factors C/EBPbeta, C/EBPalpha, Pu-1 and also GAB2 (a PI-3 Kinase and macrophage development regulator).	19015024:4	2	1		Macrophages	positive
CSF1 -> CSF1R	Expression	However, after 48 h, M-CSF significantly stimulated c-Fms expression., IL-10 together with M-CSF increased the expression of M-CSF receptors., This treatment completely prevented M-CSF-induced c-Fms expression in a dose-dependent manner but had little effect on TNFa-induced c-Fms up-regulation (Fig. 5D)., Incubation with CSF-1 down-regulated CSF-1R expression and was associated with proliferation…	16461346:213, 8978307:46, 16461346:221, 19819976:310, 19059913:261, 19628784:169	2	6	Homo sapiens	Macrophages, Osteoclasts, Stromal Cells, Monocytes	positive
CSF1 -> CYBB	Expression	We find that M-CSF differentiation increases gp91phox and p67phox mRNA abundance in these cells (Fig. 1B)., Of interest to the current studies, HoxA9 overexpression in murine myeloid cells does not impair granulocyte-colony stimulating factor- or macrophage-colony stimulating factor-induced expression of gp91Phox, a phagocyte respiratory burst oxidase protein (4)., Consistent with this, we find t…	16210632:1195, 15681849:1070, 16210632:1196, 15681849:71	2	4	Mus musculus	Myeloid Progenitor Cells, Myeloid Cells	positive
CSF1 -> DUSP1	Expression	Therefore, M-CSF activates ERK-1/2 and induces MKP-1 expression through different pathways., Decorin also inhibits M-CSF-dependent expression of MKP-1 and extends the kinetics of ERK activity, which is characteristic when macrophages become activated instead of proliferating., JNK kinase is required for the induction of Mkp1 expression by M-CSF or lipopolysaccharide., Macrophage colony-stimulatin…	10452980:5, 11567999:6, 17337450:1154, 11086074:1558, 16709817:1155, 19585511:3	2	6		Macrophages	positive
CSF1 -> FCGR3A	Expression	It has been demonstrated that the expression of CD16 and CD14 is regulated by macrophage colony stimulating factor (M-CSF) and GM-CSF., CD16 expression on rheumatoid arthritis blood monocytes was augmented in vitro by IL-10, M-CSF, and TGFbeta1., The recombinant human macrophage colony-stimulating factor promoted TNF-alpha, IL-6, and IL-8 inductions of monocytes and increased the percentages of C…	12153694:6, 12384915:8, 11501160:3, 16973889:1032, 12186843:1061, 15534180:1269	2	6	Homo sapiens	Monocytes, Astrocytes	positive
CSF1 -> ITGB2	Expression	The levels of CD11a and CD18 expression on granulocytes were significantly enhanced by administration of M-CSF.	11789672:6	2	1		Granulocytes	positive
CSF1 -> LGALS3	Expression	Macrophage colony-stimulating factor (M-CSF), which is present at increased levels in MRL/lpr mice, but not in MRL/Mp- +/+ mice, induced the expression of Mac-2 antigen and Fas antigen on spleen adherent cells of MRL/Mp- +/+ mice.	8870694:4	2	1			positive
CSF1 -> NFATC1	Expression	Furthermore, anti-CD11b antibodies inhibited NFATc1 expression induced by M-CSF and RANKL in BMMs., S3 shows the normal osteoclast differentiation and expression of NFATc1 in NFATc2-/- monocyte/macrophage precursor cells that were stimulated with RANKL/M-CSF., Expression of NFATc1 is induced by CSF-1/RANKL during osteoclast differentiation, and this factor has been implicated as a "master regulat…	18775427:4, 16275763:1202, 17403683:264, 16606672:1165	2	4	Mus musculus	Macrophages, Monocyte-Macrophage Precursor Cells, Osteoclasts	positive
CSF1 -> P2RX7	Expression	Furthermore, lipopolysaccharide and M-CSF could up-regulate P2X7 receptor expression in monocytes, while IFN-gamma, TNF-alpha and GM-CSF had weak effects, but pretreatment with these inducers could not further enhance lipopolysaccharide-stimulated P2X7 receptor expression in monocytes.	15830104:6	2	1		Monocytes	positive
CSF1 -> P2RY6	Expression	Using transwell, antibody-mediated depletion, suramin inhibition of purinergic receptors, and competitive experiments with uridine diphosphate /uridine triphosphate , we demonstrate that HNP1-3 secreted by CD14(-)/CD24(+) cells inhibit M-CSF-induced differentiation of CD14(+)/CD24(-) cells at least in part through P2Y6, a receptor involved in macrophage differentiation.	19864642:6	2	1		Macrophages	positive
CSF1 -> SERPING1	Expression	Interferon-gamma and alpha , colony stimulating factor-1, interleukin-6 (IL-6) and tumor necrosis factor-alpha (TNF-alpha) all induce C1-INH synthesis in a variety of cell types., In vitro studies indicate that C1INH mRNA and protein levels are increased by up to 20 fold after stimulation with interferon-gamma (gamma-IFN) and to a lesser extent in response to alpha-interferon , tumor necrosis fac…	9777421:6, 8172557:8	2	2		Hepatocytes	positive
CSF1 -> TGFB1	Expression	Five days after myocardial infarction, M-CSF increased the number of ED-1-positive cells, messenger ribonucleic acid levels of transforming growth factor-beta-1, collagen I and III, and collagen fibers within the infarct., Transcripts for TGF-ß and Tweak were both decreased by M-CSF treatment., Macrophage colony-stimulating factor accelerates wound healing and upregulates TGF-beta1 mRNA levels th…	16458148:4, 12193691:1163, 9356238:100, 11030870:1308, 11477167:1227	2	5		Microglia, Macrophages, myofibroblasts	positive
CSF1 -> TLR2	Expression	CSF-1 also down-regulated expression of TLR1, TLR2, and TLR6, but not the LPS receptor, TLR4, or TLR5., TLR-2 expression on monocytes was enhanced by macrophage colony-stimulating factor (M-CSF) and interleukin-10 (IL-10), but was reduced by transforming growth factor beta1, while CD16 expression was inducible by these cytokines., Toll-like receptor 2 and 4 surface expressions on human monocytes …	11751985:7, 15146415:10, 11672593:100	2	3	Homo sapiens	Macrophages, Monocytes	positive
CSF1 -> TNFRSF1A	Expression	Cell surface expression of TNFR1/2 expression on monocytes was induced by IL-10, and more efficiently in combination with M-CSF., The expression of TNFR1 and TNFR2 in monocytes has been shown to be modulated by various cytokines including TNF-a, interleukin-10, and macrophage-colony stimulating factor (Takasugi et al. 2006).	16859503:4, 18310456:1267	2	2		Monocytes	positive
CSF1 -> TREM2	Expression	Addition of macrophage colony stimulating factor (M-CSF) to LN cell culture allowed the proliferation and expression of TREM2 in LN cells, and the addition of neutralizing anti-M-CSF antibodies suppressed the proliferation of LN cells despite the expression of TREM2., Whereas Humphery et al. recently reported that TREM-2 expression is induced during in vitro osteoclastogenesis induced by culture …	20345919:4, 16951310:1159	2	2		Microglia, Macrophages	positive
CSF1 -> VEGFA	Expression	In vivo, M-CSF increased VEGF mRNA expression in skeletal muscles., In this study, we demonstrate the molecular mechanism of M-CSF-induced VEGF production., In mice, M-CSF increased VEGF production in hearts and in freshly isolated cardiomyocytes, which showed M-CSF receptor expression., M-CSF augments the production of vascular endothelial growth factor (VEGF) from the bone marrow cells, especia…	15944252:6, 18852899:3, 17717142:3, 16456135:3, 16318581:9, 12928417:1218, 15749929:1316, 18436538:1449, 18832730:1273, 17283136:1185 <more data available...>	2	15	Homo sapiens, Mus musculus	Monocytes, Myocytes, Cardiac, Macrophages, Endothelial Cells	positive
CSF1R -> PTPN6	Expression	Traumatic injury to the central nervous system activates microglia and strongly increases expression of SHP-1, which physically associates with and is activated by c-Fms in these cells (17).	12361947:312	2	1		Microglia	positive
CSF1R -> VEGFA	Expression	Anti-M-CSFR mAb treatment significantly impaired the effect of M-CSF on VEGF production, and the VEGF level decreased to a level similar to the control value, whereas control IgG did not (*, p < 0.05).	15944252:1412	2	1		Muscle Fibers, Skeletal	positive
Ctla2a -> TGFB1	Expression	Similarly, CTLA-2alpha via retinal pigment epithelium was able to promote TGF-beta production by the CD4(+) T cells., The CTLA-2alpha effect on T regulatory cell induction occurred through TGFbeta signaling, because CTLA-2alpha promoted activation of TGFbeta in the eye.	19801522:4, 19017942:7	2	2		T-Lymphocytes, T-Lymphocytes, Regulatory	positive
CTSL1 -> BCL2	Expression	Moreover, down-regulation of cathepsin L lowered the expression of antiapoptotic protein Bcl-2, whereas up-regulation increased the expression of Bcl-2, indicating that cathepsin L acts upstream of caspase-3.	12536203:6	2	1			positive
CTSL1 -> HLA-DQB1	Expression	Surface I-Ab expression is slightly enhanced by cathepsin L or cathepsin S expression (Fig. 1[Go]A)., However, the surface staining of 15G4, which recognizes both CLIP:I-Ab and small leupeptin-induced peptide:I-Ab, is enhanced by the expression of cathepsin L or cathepsin S, presumably due to the increased surface expression of CLIP:I-Ab resulting from efficient degradation of small leupeptin-ind…	11884425:1140, 11884425:141, 11884425:196	2	3		Fibroblasts, Dendritic Cells	positive
CTSS -> HLA-DQB1	Expression	Surface I-Ab expression is slightly enhanced by cathepsin L or cathepsin S expression (Fig. 1[Go]A)., Therefore, Cat S deficiency decreases the expression of Ea peptide-I-Ab complexes in splenic B cells as well as in intestinal epithelial cells., Thus, the absence of cathepsin S drastically inhibits generation of mature peptide-loaded I-Ab dimers.	11884425:1140, 15661874:1228, 10072073:1164, 11884425:141, 15661874:229	2	5		Fibroblasts, B-Lymphocytes	positive
CX3CR1 -> TGFB1	Expression	CX3CR1 promotes TGF-ß1 expression and myofibroblast accumulation in wounded skin ., CX3CR1 promotes TGF-ß1 expression and activated fibroblast accumulation in wounded skin., These results suggest that CX3CR1 activity in vivo promotes TGF-ß1 production, which promotes accumulation of a-smooth muscle actin+-activated fibroblasts, which are the direct source of collagen, a key constituent of granula…	18097059:1295, 18097059:296, 18097059:303, 18097059:301	2	4		Fibroblasts	positive
CX3CR1 -> VEGFA	Expression	CX3CR1 promotes VEGF production and angiogenesis in wounded skin ., Activation of fractalkine/CX3CR1 by vascular endothelial cells induces angiogenesis through VEGF-A/KDR and reverses hindlimb ischaemia., In one of the original contributions within this issue, Ryu et al.15 demonstrate that activation of fractalkine and its cognate receptor CX3CR1 upregulates HIF-1a and subsequently VEGF-A, leadin…	18097059:1311, 18006432:100, 18339645:1056, 18322241:1311	2	4		Endothelial Cells, Monocytes, Macrophages	positive
CXCL10 -> CCL3	Expression	We found that treatment with the chemokine IP-10 resulted in significant increases in the amount of MIP-1alpha and MCP-1/JE released from murine mammary cells., Up-regulation of RANTES/CCL5, IP-10/CCL3 and CCR2 was associated with leucocyte migration to the brain and increased expression of MCP-1/CCL2, IP-10/CCL3 and CCR5 with leucocyte migration to the lung., MCP-1/CCL2 (a ligand for CCR2) and M…	15026621:3, 18665903:8, 12773510:1199, 16476970:1076, 16920957:1148, 16982826:1270, 12941914:1285, 20478761:1206	2	8	Mus musculus		positive
CXCL10 -> ISG15	Expression	Consistent with this finding, Respiratory syncytial virus-induced beta interferon (IFN-beta), interferon-inducible protein 10 (IP-10), chemokine ligand 5 (CCL-5), and IFN-stimulated gene 15 (ISG15) expression levels were decreased in RIG-I-silenced cells during the early phase of infection but not at later times (18 h postinfection)., The genes induced most strongly by human cytomegalovirus infec…	17108032:5, 19439557:1245, 11927648:1067	2	3	Homo sapiens	Myeloid Progenitor Cells, Killer Cells, Natural	positive
CXCL10 -> PDPN	Expression	Anti-IP-10 mAb treatment clearly decreased the glomerular mRNA expression of podocin, nephrin, and podoplanin, but anti-podocalyxin antibody treatment did not..	14638910:1189	2	1			positive
CYBB -> IFIT1	Expression	Here, we found that NOX2 and reactive oxygen species are required for the host cell to trigger an efficient RIG-I-mediated IRF-3 activation and downstream antiviral IFNbeta and IFIT1 gene expression.	20532218:5	2	1			positive
CYBB -> PTGS2	Expression	Deficiency of gp91(phox) or suppression of p22(phox) expression decreased NADH oxidase activity and down-regulated COX-2 expression and PGE2 production stimulated by lipopolysaccharide.	15546960:6	2	1	Mus musculus	Myocytes, Cardiac	positive
DUSP1 -> BCL2	Expression	Importantly, we showed that knockdown of ERK2 or MKP-1 decreases the basal level of Bcl-2 expression, which may suggest the underlying mechanism of cisplatin resistance.	18089824:1084	2	1			positive
DUSP1 -> CD14	Expression	The expression level of c-fos, fosB and MKP-1 transcripts increased drastically, peaked within 1h, and that of the CD14 and CCL9 transcripts peaked from 12 to 24h.	18974019:2	2	1			positive
DUSP1 -> CD14	Expression	The expression level of c-fos, fosB and MKP-1 transcripts increased drastically, peaked within 1h, and that of the CD14 and CCL9 transcripts peaked from 12 to 24h.	18974019:2	2	1			positive
DUSP1 -> CEBPA	Expression	Whereas the induction of PPAR? and C/EBPa expression during adipocyte differentiation was markedly attenuated by depletion of MKP-1, that of C/EBPß expression was unaffected.	15269202:1203	2	1		Adipocytes	positive
DUSP1 -> TLR2	Expression	By using several inhibitors and activators, we found that TLR2 gene induction by glucocorticoids was mediated by the suppression of p38 mitogen-activated protein kinase activity following induction of MAPK phosphatase-1., Inhibition of MKP-1 attenuates dexamethasone-mediated inhibition of nontypeable Haemophilus influenzae-induced p38 phosphorylation and enhancement of TLR2 expression., G, MKP-1 …	18704103:7, 12356755:1215, 16754688:1281, 12356755:216, 16754688:269	2	5	Homo sapiens	Keratinocytes	positive
FCGR3A -> CXCL10	Expression	As shown in Figure 5, lipopolysaccharide-activated CD16-mDCs were able to induce in Human umbilical vein endothelial cells the production of significant amounts of GM-CSF, G-CSF, and CXCL10 (IP-10), whereas CD1c-mDCs did not have the same effect.	17332250:1214, 17332250:215	2	2	Homo sapiens	Endothelial Cells	positive
FCGR3A -> NFATC1	Expression	These results provide the first direct evidence that both cyclosporin A-sensitive transcription factors, NFATp and NFATc, are expressed in human natural killer cells, and that their activation and/or expression can be regulated in primary cells by a single stimulus, that, in the case of CD16 in natural killer cells, results in early activation of NFATp and subsequently induced expression of NFATc…	7650486:10	2	1	Homo sapiens	Killer Cells, Natural	positive
FCGR3A -> TGFB1	Expression	Treatment of primary human NK cells with TGF-beta inhibited IFN-gamma production induced by CD16 activation with or without IL-12 or IL-2, and it did so without affecting the phosphorylation/activation of MAP kinases ERK and p38, as well as STAT4.	18768831:2	2	1	Homo sapiens	Killer Cells, Natural	positive
FGF9 -> SOX9	Expression	In addition, FGF-9 was shown to stimulate enhancer activity and Sox9 expression., Sox9 then up-regulates the expression of Fgf9, which is required for the maintenance of Sox9 expression., SOX9 up-regulates Fgf9, which initiates a Sox9/Fgf9 feed-forward loop that accelerates commitment to the male pathway.	12681949:7, 18216218:1368, 16700629:1322	2	3			positive
FGF9 -> TGFB1	Expression	Furthermore, FGF-2 and FGF-9 increased expression of other osteogenic factors BMP-2 and TGFbeta-1., These findings suggest that Fgf9 normally functions to repress Tgfbeta signaling in these cells.	15780951:6, 18653563:4	2	2		Osteoblasts, myofibroblasts	positive
FGF9 -> VEGFA	Expression	Furthermore, the expression levels of angiogenin, brain-derived neurotrophic factor (BDNF), FGF-4, FGF-9, IGFBP-2, IL-8, MIP-1beta, OPG, pulmonary and activation-regulated protein (PARC), TGF-beta2, TIMP-2 and VEGF were significantly associated with the presence of joint effusion; among these, nine cytokines (angiogenin, BDNF, FGF-4, FGF-9, IGFBP-2, MIP-1beta, PARC, TGF-beta2 and TIMP-2) were hit…	17082335:6, 16778080:1243, 19097117:1929, 21089029:2324, 21337459:2324, 18079413:1204	2	6			positive
FLI1 -> CCL3	Expression	Activation of oncogenic transcription factors (MAFB, FLI1, and CRIP1) promotes overexpression of chemokines (CCL3, CCL5, and CXCL9) and chemokine receptor (CCR1).	16373702:1272	2	1			positive
FLI1 -> TGFBR2	Expression	Introduction of EWSR1-FLI1 into cells lacking the EWSR1-FLI1 fusion suppresses TGF-beta RII expression, whereas antisense to EWSR1-FLI1 in ES cell lines positive for this gene fusion restores TGF-beta RII expression., Regulation of the TGF-ß RII promoter by EWS-FLI1, FLI1, dnFLI1, EWS-ERG, ERG, dnERG, EWS-ETV1, ETV1, and dnETV1., The ERT (also called ESX/ESE-1) regulates the expression through th…	10508522:7, 10749119:1136, 11719467:1050	2	3			positive
GFAP -> APOD	Expression	ApoD levels increased by 35% in the peri-infarct area after 10 and 30 days after pMCAO, mainly in neuron-specific nuclear protein (NeuN) positive neurons and glial fibrillary acidic protein (GFAP) positive astrocytes.	20083089:4	2	1		Neurons	positive
GFAP -> LGALS3	Expression	Measuring the mean Mac-2 fluorescence in pixels selected by their GFAP expression demonstrated that most of the Mac-2 increase after crush occurs within astrocytes: mean Mac-2 expression was approximately twofold higher in the crushed optic nerves and increased at higher segmentation values of GFAP (Fig. S1B).	21199938:1073	2	1		Astrocytes	positive
GFAP -> MET	Expression	Both Nf1(GFAP)CKO and wild-type astrocytes induced MET expression in neurites of wild-type hippocampal neurons in vitro, suggesting that astrocyte-derived signals may induce MET in Nf1 mutant mice.	17348023:5	2	1		Astrocytes	positive
GFAP -> VIM	Expression	As for GFAP, increased lesion-induced up-regulation of vimentin expression is also already apparent at 1 dpl, with knock-out animals showing higher expression than wild-type animals (Fig. 5b).	12843240:1209	2	1		Astrocytes	positive
GUSB -> PTGS2	Expression	K. pneumoniae produced ß-glucuronidase and lipopolysaccharide, which potently induced NO and COX-2 production in murine peritoneal macrophages.	21410316:9	2	1	Mus musculus	Macrophages, Peritoneal	positive
HBEGF -> BCL2L1	Expression	Recombinant HB-EGF induced the Bcl-2, Bcl-xL mRNA/protein expression in HET-1A and TTn cells.	20593979:6	2	1	Homo sapiens	Keratinocytes	positive
HBEGF -> CCND1	Expression	These results indicate that HB-EGF mediates the regulatory effects of both estradiol and progesterone on rat uterine epithelial cell proliferation through an effect on the production of G1 phase molecules such as cyclin D1., B, activation of cyclin D1 promoter by HB-EGF., C, Western blot analysis was done and showed that HB-EGF treatment increased expression of cyclin D1., HB-EGF expression is al…	9492026:5, 15289334:1179, 17909029:1204, 16424019:1329, 16000554:1073	2	5		Epithelial Cells	positive
HBEGF -> CSF1R	Expression	In the present study, we demonstrated that heparin binding epidermal growth factor-like growth factor (HB-EGF) induced the expression of c-fms and the scavenger receptor in normal human medial smooth muscle cells to the level observed in the intima.	8798698:2	2	1		Myocytes, Smooth Muscle	positive
HBEGF -> PLAT	Expression	HB-EGF enhanced the mRNA expression of tissue-type plasminogen activator (t-PA) and plasminogen activator inhibitor-1 (PAI-1) mRNA.	8609052:8	2	1		Endothelial Cells	positive
HBEGF -> PTGS2	Expression	It has been known that ERK5 activates the myocyte enhancer factor 2 family of transcription factor, we next tested whether activation of MEF2A contributes to HB-EGF-induced COX-2 expression., Furthermore, heparin-binding epidermal growth factor-like growth factor (HB- EGF), a p53 downstream target gene, induced Cox-2 expression, implying that Cox-2 is an ultimate effector in the p53-->HB-EGF-->Ra…	21244855:10, 12411481:3, 12388195:1194, 12796363:1210	2	4		Muscle Cells	positive
HBEGF -> SOCS3	Expression	Knockdown of ErbB4 expression using small interfering RNA transfection impaired the HB-EGF-mediated decrease in SOCS1 and SOCS3 transcript levels, demonstrating that ErbB4 is required for HB-EGF-induced repression of SOCS1 and SOCS3 gene expression.	18653779:1285	2	1			positive
HBEGF -> VEGFA	Expression	HB-EGF increased VEGF production., In addition, RT-PCR analysis demonstrated that VEGF165 mRNA levels were increased in vascular smooth muscle cells 4-10-fold by 0.35-2 nM of HB-EGF, respectively., The reduction of HB-EGF expression attenuated the chemotactic invasive ability and the expression of matrix metalloprotease -2 and vascular endothelial growth factor (VEGF), leading to the inhibition o…	19559571:10, 9563510:5, 18852147:4, 15289334:1078, 17460286:1184, 20110534:1163	2	6		Epithelial Cells, Endothelial Cells	positive
HSPB1 -> DUSP1	Expression	Moreover, phosphorylated heat shock protein 27 up-regulated the levels of p38 mitogen-activated protein kinase and mitogen-activated protein kinase phosphatase-1, an inhibitory protein of extracellular signal-regulated kinase., Interaction between heat shock protein25 or HSP70i and MKP1 Dephosphorylated ERK1/2-Because heat shock increased expressions of the phosphorylated form of MKP1, which was …	18477563:4, 16624816:1187	2	2			positive
ID1 -> ANGPT1	Expression	In the present study, Id1 gene transfer upregulated the expression of angiopoietin-1 but not Ang2 in human umbilical vein ECs.	16267257:1298	2	1	Homo sapiens		positive
ID1 -> CCND1	Expression	In summary, Id1 may contribute to early breast cancer by promoting excessive proliferation through cyclin D1., The glycogen synthase kinase-3beta phosphorylation at Ser9, stabilization and nuclear localization of beta-catenin, T-cell factor (TCF)/lymphoid enhancer factor transactivation activity and cyclin D1 expression were enhanced by Inhibitor of differentiation-1., Blockage of the nuclear fac…	18413773:6, 19079342:5, 17149750:5, 15489884:1043	2	4	Mus musculus	Epithelial Cells	positive
ID1 -> CSF1	Expression	We found that SCF, M-CSF, osteopontin, fibroblast growth fadctor-1, transforming growth factor-a, and SDF-1 mRNA expression were decreased in Id1-/- stromal cells relative to Id1+/+ stromal cells.	19478045:1223	2	1		Fibroblasts	positive
ID1 -> VEGFA	Expression	Inhibitor of DNA binding 1 has been implicated in tumor angiogenesis by regulating the expression of vascular endothelial growth factor (VEGF), but its molecular mechanism has not been fully understood., Our recent unpublished data indicate that Id1 contributes to angiogenesis by regulating the expression of angiogenic factors such as vascular endothelial growth factor, interleukin-8, and cycloox…	17426247:0, 20028744:1326, 18381431:1079	2	3		Keratinocytes	positive
IFIT1 -> IFI27	Expression	Thirteen genes were selectively induced by mitogen-activated protein kinase kinase7-JNK1ß relative to mitogen-activated protein kinase kinase7-JNK1a and included GARG16, GARG49, IGTP, GTPI, interferon-induced 15-kDa protein (ISG15) and a-interferon-inducible protein (ISG12), genes known to be interferon-responsive as well as two genes that are components of the ubiquitin pathway (Table II).	12354774:1169	2	1		Fibroblasts	positive
IFIT2 -> IFIT1	Expression	ISG56 mRNA was induced much more strongly than ISG54 mRNA when the inducer was double-stranded RNA (Fig. 2A).	16973618:1149	2	1			positive
IFIT3 -> IFI27	Expression	Thirteen genes were selectively induced by mitogen-activated protein kinase kinase7-JNK1ß relative to mitogen-activated protein kinase kinase7-JNK1a and included GARG16, GARG49, IGTP, GTPI, interferon-induced 15-kDa protein (ISG15) and a-interferon-inducible protein (ISG12), genes known to be interferon-responsive as well as two genes that are components of the ubiquitin pathway (Table II).	12354774:1169	2	1		Fibroblasts	positive
INHBA -> BCL2	Expression	Activin A induced the expression of Bcl-2, and ablation of Bcl-2 by small interfering RNA abrogated its protective action in myocytes., Activin A resulted in a significant time-dependent decrease in Bcl-2 mRNA levels and increase in caspase-3 mRNA levels in SNU-16 cells.	19805648:7, 19148527:4	2	2		Muscle Cells	positive
INHBA -> BCL2L1	Expression	Correlation between Bcl-X expression and B-cell hybridoma apoptosis induced by activin A.	9754721:100, 12456957:1636, 15977175:1669	2	3		B-Lymphocytes	positive
INHBA -> CD80	Expression	Activin A also enhanced CD80 expression, which is a marker of activated macrophages, but did not influence RAW264.7 cell proliferation.	19403063:5	2	1		Macrophages	positive
INHBA -> CSF1	Expression	The contribution of activin A to M1 (GM-CSF) macrophage polarization was evidenced by the capacity of a blocking anti-activin A antibody to reduce M1 (GM-CSF) polarization markers expression while enhancing FRß and other M2 (M-CSF) markers mRNA levels.	21389328:2	2	1		Macrophages	positive
INHBA -> MCL1	Expression	Interestingly, erythropoietin prevented activin A-induced apoptosis with continuous expression of Mcl-1 and caused KU812 cells to undergo erythroid differentiation., Likewise, it has been shown that activin A induces expression of MCL-1 in K562 cells and KU812 cells,19 and both IL-3 and GM-CSF reportedly up-regulate expression of Mcl-1 in Ba/F3 cells and TF-1 cells.50-53 Whether such additional f…	11314004:6, 15626746:1270	2	2			positive
INHBA -> SMAD7	Expression	Recombinant TGF-beta1 and activin A increased the expression of inhibitory SMAD7, whereas they reduced c-MYC., Activin A rapidly and transiently increased Smad7 messenger RNA levels of rat anterior pituitary , clonal gonadotrope (alpha T 3-1 and L beta T2), and corticotrope (AtT20) cells with an EC(50) of 0.1-0.2 nM., Activin A and human bone morphogenetic protein-2 induce Smad6 and Smad7 mRNA in…	16837618:5, 11181520:4, 10224135:1098, 12538636:1212, 17405825:1242, 12417591:1242	2	6	Rattus norvegicus, Homo sapiens	Gonadotrophs, Myocytes, Smooth Muscle	positive
INHBA -> SOCS3	Expression	Our main findings were: (i) activin A treatment reduced the LIF-mediated increase in cardiomyocyte length, perimeter and sarcomeric organization and was accompanied by a substantially decreased alpha-skeletal actin gene expression. (ii) The activin A-mediated phosphorylation of Smad2 was markedly enhanced by LIF. (iii) Activin A markedly induced SOCS3 gene expression, while LIF potently increased…	16926021:4	2	1		Myocytes, Cardiac	positive
INHBA -> TF	Expression	Activin-A stimulated both basal and FSH-stimulated inhibin and transferrin production by Sertoli cells after 72 h of culture.	8033824:6	2	1		Sertoli Cells	positive
INHBA -> TGFB1	Expression	Incubation with activin A significantly stimulated TGF-beta1, PAI-1 and connective tissue growth factor RNA expression and increased production of extracellular matrix proteins in mesangial cells., In hepatocytes, activin A enhanced the expression of collagen and TGF-beta(1), promoted matrix metalloproteinase activity, induced mitochondrial beta-oxidation, downregulated fatty acid synthase activi…	15673690:5, 19532130:8, 14993131:1155, 18234825:1414, 15001548:1217, 17406031:1106	2	6	Homo sapiens	Mesangial Cells, Hepatocytes, Myocytes, Cardiac, Embryonic Stem Cells, Hepatic Stellate Cells	positive
INHBA -> VEGFA	Expression	These results indicate that an autocrine factor activin A amplifies the effect of VEGF by up-regulating VEGF and its receptors., Activin A stimulated vascular endothelial growth factor gene transcription through Sp1-dependent induction of vascular endothelial growth factor promoter activity., Administration of recombinant activin A in mice increased the area of neovascularization, VEGF expression…	15117880:10, 15188178:6, 15039217:3, 16946019:1364	2	4	Bos taurus	Endothelial Cells, Epithelial Cells, Hepatocytes	positive
ISG15 -> IFI27	Expression	Thirteen genes were selectively induced by mitogen-activated protein kinase kinase7-JNK1ß relative to mitogen-activated protein kinase kinase7-JNK1a and included GARG16, GARG49, IGTP, GTPI, interferon-induced 15-kDa protein (ISG15) and a-interferon-inducible protein (ISG12), genes known to be interferon-responsive as well as two genes that are components of the ubiquitin pathway (Table II).	12354774:1169	2	1		Fibroblasts	positive
ITGAX -> CD80	Expression	We found that the expression level of co-stimulatory molecules, CD40, CD54, CD80, CD86 and CD11b, were elevated evidently, except CD11c, I-A(d) and H-2K(d).	20499643:4	2	1			positive
ITGAX -> CD86	Expression	We found that the expression level of co-stimulatory molecules, CD40, CD54, CD80, CD86 and CD11b, were elevated evidently, except CD11c, I-A(d) and H-2K(d)., As reported previously (24), bone marrow-derived macrophage-derived dendritic cells expressed high levels of CD11c, CD86, and I-Ab, and LPS up-regulated the expression of CD86 and I-Ab.	20499643:4, 19336404:1169, 19336404:170	2	3		Macrophages	positive
ITGB2 -> CCL3	Expression	Blockade of depletion of IkappaB-alpha by proteasome inhibitors (proteasome inhibitor I or acetyl-leucinyl-leucinyl-norleucinal) led to concomitant inhibition of nuclear factor-kappaB DNA-binding activity and expression of MIP-1alpha and MIP-1beta messenger RNA induced by beta(2) integrin ligation., It has previously been shown that recognition of ß2-integrin/ICAM-1 on fibroblast-like synoviocyte…	11342414:6, 17875202:1287, 18177509:1122	2	3	Homo sapiens	Monocytes, Fibroblasts, Leukocytes	positive
ITGB2 -> CD80	Expression	CD80 expression increased in infected cells but expression of l-selectin and beta2 integrin was unaltered.	19703127:4	2	1	Homo sapiens	Monocytes	positive
ITGB2 -> TLR2	Expression	The anti-CD18 monoclonal antibody markedly reduced TLR2 expression in endothelial cells as induced by polymorphonuclear neutrophils.	14561708:1314	2	1		Endothelial Cells	positive
LCN2 -> GFAP	Expression	LCN2 protein induced upregulation of glial fibrillary acidic protein (GFAP), cell migration, and morphological changes similar to characteristic phenotypic changes termed reactive astrocytosis., Third, the LCN2-induced GFAP expression was blocked by a nitric oxide synthase inhibitor NG-monomethyl-L-arginine (Fig. 8F,G)., Because LCN2 also induced GFAP expression in astrocytes in our study (Fig. 6…	19129400:7, 19129400:366, 19129400:358, 19129400:384, 19129400:439	2	5		Astrocytes	positive
LGALS1 -> CD80	Expression	Compared with eGFP-Dendritic cells, galectin-1-Dendritic cells had enhanced levels of IAd, H2Kd, CD40, CD54, CD80, and CD86 expression (Fig. 4A).	16751364:1259	2	1		Dendritic Cells	positive
LGALS1 -> CD83	Expression	Furthermore, galectin-1 induced both CD83 and CD86 expression in a dose-dependent manner (Fig. 1D).	16785517:1209	2	1		Monocytes	positive
LGALS1 -> CD86	Expression	Furthermore, galectin-1 induced both CD83 and CD86 expression in a dose-dependent manner (Fig. 1D)., Compared with eGFP-Dendritic cells, galectin-1-Dendritic cells had enhanced levels of IAd, H2Kd, CD40, CD54, CD80, and CD86 expression (Fig. 4A)., Incubation of nontransduced Dendritic cells for 18 h with medium supplemented with 10 µM soluble human Galectin-1 induced an increase of IAd and CD86 e…	16785517:1209, 16751364:1259, 16751364:260, 16751364:264	2	4		Monocytes, Dendritic Cells	positive
LGALS1 -> GFAP	Expression	Expression of GFAP was increased 50-fold following the addition of galectin-1 (Figure 2F).	14693917:1096	2	1		Astrocytes	positive
LGALS1 -> TGFB1	Expression	We demonstrate here that Recombinant galectin-1 treatment induces the production of substantial amounts of TGF-ß1 and IL-10, which in turn may be responsible for counterregulating the uveitogenic Th1 response.	16670344:282	2	1		T-Lymphocytes	positive
LGALS3 -> CCND1	Expression	Recombinant galectin-3 induced cardiac fibroblast proliferation, collagen production, and cyclin D1 expression., Interestingly, galectin-3 induces cyclin D1 expression (an early G1 cyclin) and its associated kinase activity in the absence of cell anchorage., We found that galectin-3 induces cyclin D(1) promoter activity in human breast epithelial cells independent of cell adhesion through multipl…	15520318:6, 10463621:6, 12439750:3, 19843071:10, 11062152:1131, 11724777:1182, 17047062:1062, 19190323:1248, 17403142:1279, 11062152:1156 <more data available...>	2	13	Rattus norvegicus, Homo sapiens	Fibroblasts, Epithelial Cells	positive
LGALS3 -> TGFB1	Expression	Thus disruption of the Galectin-3gene blocks fibrosis despite similar expression levels of TGF-ß., Gal-3 increased transforming growth factor-ß1, -ß2, and -ß3 expression in left ventricle compared with vehicle group; Ac-SDKP inhibited this effect.	16549783:1133, 19098114:1203, 16549783:134	2	3		Macrophages	positive
LST1 -> CD80	Expression	Besides activating receptors expressed on their endogenous state, such as NKp46, NKp30, NKG2-D, MHC-I-specific CD94/NKG2-C, and triggering counterparts of killer inhibitory receptors (1, 2, 3), activation of human NK cells induces the de novo expression of other triggering receptors, such as CD69, NKp44, CD40 ligand, and CD80/CD86 counterstructures, which endow activated NK cells with new recogni…	12077230:1039	2	1	Homo sapiens	Killer Cells, Natural	positive
LST1 -> CD86	Expression	Besides activating receptors expressed on their endogenous state, such as NKp46, NKp30, NKG2-D, MHC-I-specific CD94/NKG2-C, and triggering counterparts of killer inhibitory receptors (1, 2, 3), activation of human NK cells induces the de novo expression of other triggering receptors, such as CD69, NKp44, CD40 ligand, and CD80/CD86 counterstructures, which endow activated NK cells with new recogni…	12077230:1039	2	1	Homo sapiens	Killer Cells, Natural	positive
MAFB -> CCL3	Expression	Activation of oncogenic transcription factors (MAFB, FLI1, and CRIP1) promotes overexpression of chemokines (CCL3, CCL5, and CXCL9) and chemokine receptor (CCR1).	16373702:1272	2	1			positive
MAFB -> HBEGF	Expression	Likewise, MafB efficiently induced HB-EGF transcription.	16247450:1238	2	1			positive
MET -> CCND1	Expression	CCND1 is induced in human c-Met/ß-catenin tumors., Thus, HGF/c-Met may mediate the upregulation of HNF4a, Cyclin D1, and Survivin in CD133+CD45- OCs., For instance, whereas activation of ErbB2 induces formation of abnormal noninvasive structures consisting of individual units, overexpression of CSF-1R induces large filled structures, overexpression of the HGF-MET induces development of abnormal, …	19118011:1121, 17585168:1463, 16707444:1248	2	3		oval cells	positive
MET -> HBEGF	Expression	Additional data show that HGF-driven MET activation can lead to increased EGFR phosphorylation as a result of enhanced transforming growth factor-a and heparin-binding EGF-like growth factor expression, suggesting that the cross talk between the two receptors can occur in both directions (54).	18829470:1128	2	1			positive
MET -> NR3C1	Expression	RU486 + MET before restraint stress and acoustic trauma caused an immediate increase in glucocorticoid receptor mRNA followed by increased glucocorticoid receptor protein expression (24 h after trauma).	16777974:4	2	1			positive
MET -> PTGS2	Expression	Our data suggest that the increased expression of Met protein in Thyroid papillary carcinoma cells has a role in up-regulating the expression of COX-2, which in turn contributes to the invasive capacity of Thyroid papillary carcinoma cells., These data suggest that c-Met signaling can both stabilize already transcribed COX-2 mRNA and activate COX-2 gene transcription., The expression of COX2 was …	19391129:10, 17550984:1243, 17205120:1238, 19359592:1073, 12393863:1277, 10593866:1228, 16230363:1123, 16204019:1140	2	8	Rattus norvegicus	Macrophages	positive
MET -> VEGFA	Expression	The angiogenic properties of the c-Met/HGF axis are well known (3) and can result in a critical angiogenic switch by Shc for VEGF production (15)., The presence of NRP1 and Phosphorylated c-MET in the protein complex exhibited a similar time course following VEGF165 stimulation, with the peak at 30 min (Figure 5b, low)., HGF/c-Met signaling increases vascular endothelial growth factor levels in t…	17440059:1169, 20085644:1217, 19318488:1077, 17545511:1052, 19318576:1343, 15221009:1095, 14613995:1068, 17942923:1247, 18779539:1202	2	9		Endothelial Cells	positive
NCF1 -> ALOX5AP	Expression	Similarly, transfection of transformed human brain endothelial cell with siRNA for p47phox, a subunit of NADPH-oxidase, completely antagonized hypoxia-induced FLAP mRNA expression (Fig. 2B, lane 4).	20194722:1164	2	1	Homo sapiens	Endothelial Cells	positive
NCF1 -> TLR2	Expression	Small inhibitory RNA to p47Phox in THP-1 cells abrogated high-glucose-induced TLR2 and TLR4 expression., Our data show that NADPH oxidase and Toll-like receptor signaling are significantly upregulated in the vascular tissue of diet-induced obesity mice, and deletion of the NADPH oxidase p47phox abolishes both TLR2 and TLR4 expression in vascular tissue.	18650365:10, 18779779:1174	2	2			positive
NFATC1 -> CCND1	Expression	Heit et al. showed that transgenic activation of NFATc1 in ß-cells induces proliferation by inducing Cyclin D and Cdk4 levels [23].	20689817:1266	2	1		Insulin-Secreting Cells	positive
NFATC1 -> ID3	Expression	Accordingly, we propose a model whereby early growth response1-NF-ATc1 cooperatively induces inhibitor of DNA binding 3 expression, which in turn promotes traversal of the ß-selection checkpoint by suppressing the activity of E proteins (54, 56, 68).	17878368:1298	2	1		thymocytes	positive
NFATC1 -> PDPN	Expression	In vitro, endogenous and VEGF-A-induced VEGFR-3 and podoplanin expression by human microvascular endothelial cells was reduced by siRNA to NFATc1, to levels comparable to reductions seen with siRNA to Prox-1.	19233265:8	2	1	Homo sapiens	Endothelial Cells	positive
NFATC1 -> PTGS2	Expression	Interestingly, COX-2 promoter activity was similarly enhanced by NFATc cotransfection (Fig. 4A).	10816557:168	2	1		T-Lymphocytes	positive
NFATC1 -> TGFB1	Expression	In Jurkat T cells, the TGF-beta1 promoter was activated by calcineurin and NFATc and inhibited by Cyclosporin A and FK506.	15716327:3	2	1		T-Lymphocytes	positive
NR3C1 -> CEBPA	Expression	These data support a role for glucocorticoid receptor-inducible C/EBPalpha and C/EBPbeta expression in the transactivation of hepatic SULT2A-40/41 expression., The glucocorticoid signaling pathway that leads to a G1 cell cycle arrest is complex because the ligand-bound glucocorticoid receptor must induce the expression of C/EBPa and then physically associate with this transcription factor.	15502011:6, 9872941:1232	2	2			positive
NR3C1 -> CP	Expression	We found ceruloplasmin that was strongly induced by Lipopolysaccharide (neuroprotection) and completely inhibited by the Glucocorticoid receptor blockade (a neurotoxic condition).	17375196:1182	2	1		Neurons	positive
NR3C1 -> PDPN	Expression	The levels of T1alpha mRNA were reduced from 0.4 ± 0.05 arbitrary units in wild-type fetal mice to 0.23 ± 0.07 arbitrary units in glucocorticoid receptor-null fetal mice, a reduction of ~ 50%.	14578211:1174	2	1	Mus musculus		positive
NR3C1 -> PTGS2	Expression	The induction of the COX-2 promoter activity and the phosphorylation of CREB-1 were also blocked by the glucocorticoid receptor antagonist RU486., dexamethasone-mediated suppression of COX-2 expression is modulated by glucocorticoid receptor, which will explain the distinct effect of dexamethasone on COX-2 expression between macrophages and endothelial cells (16)., Moreover, lipopolysaccharide do…	19797430:64, 10827178:109, 10827178:183, 19797430:103, 19797430:201	2	5	Bos taurus, Homo sapiens	Fibroblasts, Macrophages, Endothelial Cells	positive
NR3C1 -> TGFBR2	Expression	We found that expressions of TbetaRII and RhoB were up-regulated by ligand-bound glucocorticoid receptor at mRNA and protein levels., The up-regulation of TbetaRII expression by dexamethasone was mediated by glucocorticoid receptor and occurred at the transcriptional level.	19278840:5, 16887915:3	2	2			positive
OSMR -> CEBPB	Expression	As observed with RANKL, mouse OSM effects on Cebpd, Cebpb, and Pparg mRNA levels were ablated in the absence of OSMR (Figure 5, E-G).	20051625:1183	2	1		Osteoblasts	positive
OSMR -> CEBPD	Expression	As observed with RANKL, mouse OSM effects on Cebpd, Cebpb, and Pparg mRNA levels were ablated in the absence of OSMR (Figure 5, E-G).	20051625:1183	2	1		Osteoblasts	positive
P2RX7 -> CASP1	Expression	We recently reported that P2X7 receptor (P2X7R)-induced activation of caspase-1 inflammasomes is accompanied by release of MHC class II protein into extracellular compartments during brief stimulation of murine macrophages with ATP., Furthermore, the production of IL-18 and IL-1beta and caspase-1 activation were induced independently of a P2X7 purinergic receptor, and the inability of Delta"regio…	19342685:0, 19596775:7	2	2	Mus musculus	Macrophages	positive
P2RX7 -> CCL3	Expression	In vitro study indicated that treatment with ATP and BzATP (an agonist for ATP ionotropic receptor P2X(7) R) caused an increase in the intracellular levels of microglial MIP-1a and MCP-1.	21162127:5	2	1		Macrophages	positive
P2RX7 -> PTGS2	Expression	These observations are noteworthy, given that the promoter region of many P2RX7-modulated proinflammatory genes, such as IL-1ß, TNF-a, iNOS, IL-6, and COX-2 contain consensus sites for CREB binding., Our data clearly suggest that P2X7 purinergic receptor antagonists can block the lipopolysaccharide-induced expression of Group V secretory phospholipase A2s and COX-2, which leads to inhibited arach…	18625910:1255, 10593984:1161, 12101284:1287, 17475804:1328	2	4	Homo sapiens	Monocytes, Macrophages, Microglia	positive
P2RX7 -> TGFB1	Expression	In conclusion, activation of P2X(7) receptors enhanced TGF-beta 1 mRNA expression and the effect involved protein kinase C/MAPK signalling pathway in RBA-2 type-2 astrocytes., The P2X(7) inhibitor oxidized adenosine triphosphate attenuated the extracellular matrix and TGF-beta up-regulation induced by adenosine triphosphate and, to a lesser extent, that caused by high glucose., Activation of P2X7…	14575868:9, 15698427:7, 16969386:1316, 19052563:1324	2	4	Rattus norvegicus	Astrocytes	positive
P2RY6 -> TGFB1	Expression	Furthermore, a P2Y6 receptor antagonist MRS2578 suppressed the stress-induced expression of periostin and transforming growth factor-ß messenger ribonucleic acids in vitro and in vivo.	19008857:1266	2	1		Fibroblasts	positive
P2RY6 -> TGFB2	Expression	We also demonstrated that p115-RGS and the P2Y6 receptor antagonist inhibit the expression of transforming growth factor-ß2 messenger ribonucleic acid by pressure overload (Figure 2 and Figure 6).	19008857:1249	2	1			positive
PLAT -> CCND1	Expression	Ectopic overexpression of an uninhibitable GSK3ß mutant eliminated tPA-induced cyclin D1 expression., Gel shift experiments revealed the activation of beta-catenin/T-cell-specific transcription factor /lymphoid enhancer factor-1 (Lef) transcriptional complex, evidenced by an increased binding of nuclear extracts to oligonucleotides containing the cyclin D1 Lef/transcription factor site. beta-Cate…	20724593:6, 15695395:3, 20724593:4	2	3		Fibroblasts, T-Lymphocytes	positive
PPARD -> ABCA1	Expression	Unexpectedly, PPARdelta activation led to enhanced fecal neutral sterol loss in both groups without any changes in intestinal Abca1, Abcg5, Abcg8, and 3-hydroxy-3-methylglutaryl-coenzyme A reductase expression., In FHS74 human intestinal cells (26), the PPARdelta agonist produced a 2.1-fold increase in ABCA1 expression., Nevertheless, PPARd activators appear to induce ABCA1 expression and cholest…	15604518:5, 11309497:1148, 12370265:1076, 18337495:1198, 16825673:1158, 12704191:1140, 18182682:1256, 12547832:1278, 12006382:1136, 11557774:1275 <more data available...>	2	14	Homo sapiens	Macrophages, Keratinocytes, Monocytes	positive
PPARD -> BCL2L1	Expression	Importantly, the activation of PPARbeta/delta induces Akt phosphorylation correlated with up-regulation of PDK1, down-regulation of PTEN, and increased expression of Bcl-xL and COX-2.	18566335:6	2	1			positive
PPARD -> CAT	Expression	Activation of PPAR-delta upregulated the expression of antioxidant genes superoxide dismutase 1, catalase, and thioredoxin and decreased reactive oxygen species production in ECs., Indeed, Peroxisome proliferator-activated receptord activation led to inhibition of H2O2-induced apoptosis and upregulated the expression of the antioxidative enzyme catalase., Also, the PPARß/d isoform has been shown …	18048767:4, 16337160:1069, 17010956:1129	2	3	Homo sapiens	Endothelial Cells, Myocytes, Cardiac	positive
PPARD -> HBEGF	Expression	On the protein level, HB-EGF expression was increased on activation of PPARd (Figure 5c, left) and decreased after lentivirus-mediated knockdown of PPARd in primary keratinocytes (Figure 5c, right)., We also showed that activation of PPARd enhances proliferation of epidermal keratinocytes and that it induces transcription of heparin-binding epidermal growth factor-like growth factor, which in tur…	17637826:1168, 18305567:1038	2	2		Keratinocytes	positive
PPARD -> PTGS2	Expression	Activation of PPARdelta resulted in increased COX-2 mRNA and protein expression., Thus, PPARdelta induces COX-2 expression and the cyclooxygenase-2-derived PGE(2) further activates PPARdelta via cPLA(2)alpha., Importantly, the activation of PPARbeta/delta induces Akt phosphorylation correlated with up-regulation of PDK1, down-regulation of PTEN, and increased expression of Bcl-xL and COX-2., Take…	12901877:4, 17178883:7, 18566335:6, 16966336:9, 17693664:1, 19483106:1426, 17965409:1209, 12740443:1048, 12901877:11, 16966336:157 <more data available...>	2	19		Macrophages, Peritoneal, Hepatocytes	positive
PPARD -> SERPINA3	Expression	Depletion of the PPARdelta receptor, but not of PPARalpha or gamma, attenuated the suppressive effect of GW501516 on interleukin-6-induced alpha1-antichymotrypsin mRNA expression, indicating that PPARdelta specifically mediated this effect.	17461989:5	2	1		Hepatocytes	positive
PPARD -> UCP2	Expression	PPAR(delta) also activates the heat-producing uncoupling enzymes in brown adipose tissue (UCP1 and 3) and muscle (UCP2)., A specific agonist of peroxisome proliferator-activated receptor beta (L165041) increased UCP-2 mRNA levels in myotubes, whereas activation of PPARalpha or PPARgamma was ineffective., The addition of a PPAR-ß agonist (L165,041) for the final 24 hours of 1% treatment resulted i…	14677574:4, 11278377:8, 21113404:5, 20040361:3, 16467150:1179, 12600885:1131, 12118038:1274, 19465504:1197	2	8		Muscle Fibers, Skeletal, Myoblasts, Insulin-Secreting Cells, Macrophages, Myocytes, Cardiac	positive
PPARD -> VEGFA	Expression	Increased expression of vascular endothelial growth factor in colon tumors vs normal colon was suppressed by loss of PPAR-delta expression., Activation of both Peroxisome-proliferator-activated receptor? and Peroxisome-proliferator-activated receptorß/d induced expression of VEGF mRNA and protein in a Peroxisome-proliferator-activated receptor-dependent way., Contradictory findings are also repor…	19436036:6, 20221637:3, 17693664:1, 15930337:1264, 17148604:1141, 18492772:1234, 19741045:1201, 18599600:1168, 17965409:1209	2	9	Homo sapiens	Endothelial Cells, Epithelial Cells, Keratinocytes	positive
PRL -> A2M	Expression	Hysterectomy of day 10 pregnant rats combined with hormone replacement determined that alpha 2M mRNA levels are regulated primarily by PRL through day 12 and by placental lactogens during midgestation (days 12-15)., In addition, the orphan receptor response element and PRL response element act independently of, rather than synergistically with, each other to regulate basal and PRL-induced express…	2479532:7, 9731707:14, 10770492:12, 16959875:1221, 16123161:1296, 11181541:1290, 10598581:1064, 9661641:1264	2	8		Luteal Cells, decidual cells	positive
PRL -> BCL2	Expression	In the previous studies, prolactin induced Bcl-2 expression to prevent apoptosis and also provoked the activity of ornithine decarboxylase ., Prolactin increases Bcl-2 expression, suppresses stress-induced lymphocyte apoptosis, and improves survival from experimental sepsis., Results from stability studies indicated that increased bcl-2 messenger RNA evoked by PRL in Nb2 cell lines was most likel…	16520895:1, 15749917:1, 8940371:7, 10771518:11, 10456673:4, 14647416:1089, 12531884:1256, 9867250:100, 11380682:1207, 12140755:1107 <more data available...>	2	21	Mus musculus	Lymphocytes, B-Lymphocytes, Precursor Cells, B-Lymphoid	positive
PRL -> BCL2L1	Expression	The results indicated that a 0.9 kb bcl-x(L) transcript was rapidly induced by PRL., In another study, it was shown that Bcl-xl expression is dependent on prolactin stimulation (44)., As shown in Fig. 8A, PRL-induced Bcl-XL expression was not affected by 50 nM of control, scrambled siRNA., DIP hormone treatment induced STAT-5a phosphorylation by 5 min and bcl-xL expression in mammary epithelial c…	12904174:3, 19240166:1274, 17728251:1244, 11085510:1094, 17728251:245, 17728251:246, 17728251:265, 17728251:253, 17728251:81, 9163473565e7552cff17c5039d90b0c5	2	10		T-Lymphocytes, Insulin-Secreting Cells, Epithelial Cells	positive
PRL -> CCND1	Expression	This suggests a role for Oct-1 in PRL-dependent control of cyclin D1 transcription., Unmodified PRL employed multiple pathways to increase cellular proliferation and cyclin D1 levels in PRL-deficient MCF-7 cells., Finally, PRL induces expression of c-Myc and Cyclin D1 and leads to increased cell proliferation, which is specifically antagonized by ICI 182,780 or ERalpha depletion., Moreover, we sh…	15885880:6, 12970160:2, 19169277:6, 12907754:8, 11773438:5, 20075866:3, 11356126:4, 18403642:1, 17519353:1228, 15746189:1165 <more data available...>	2	21	Mus musculus, Mesocricetus auratus, Homo sapiens	Epithelial Cells, hepatic stem cells, hematopoietic cells	positive
PRL -> CEBPB	Expression	In this report we demonstrate that PRL, a lactogenic hormone, enhances C/EBPbeta and PPARbeta mRNA expression and augments adipogenic conversion of NIH-3T3 cells., Although PRL alone can induce ß-casein expression through Stat5, glucocorticoid receptor and C/EBPß are not capable of inducing transcription in the absence of a Stat5., Whether or not lactogen action is also required for white adipose…	10674402:3, 16973758:1087, 18253483:1307	2	3		Mesenchymal Stem Cells, Adipocytes	positive
PRL -> CXCL10	Expression	PRL but not growth hormone selectively induced significantly enhanced production of MCP-1 and IP-10., In parallel with protein secretion, PRL enhanced interferon-?-induced CXCL9, CXCL10, and CXCL11 mRNA expression (Fig. 2D[Go])., Kanda N, Watanabe S (2007) Prolactin enhances interferon-gamma-induced production of CXC ligand 9 (CXCL9), CXCL10, and CXCL11 in human keratinocytes., Moreover, with the…	18248819:6, 17255201:1153, 19924133:1190, 19110541:1266	2	4	Homo sapiens	Macrophages, Keratinocytes, T-Lymphocytes, Helper-Inducer	positive
PRL -> GFAP	Expression	Prolactin induced expression of glial fibrillary acidic protein and tumor necrosis factor-alpha at a wound site in the rat brain.	7758825:100	2	1	Rattus norvegicus		positive
PRL -> LST1	Expression	Prolactin selectively up-regulates the surface expression of the NKp46 and NKp30.	15654827:1334	2	1			positive
PRL -> PPARD	Expression	In this report we demonstrate that PRL, a lactogenic hormone, enhances C/EBPbeta and PPARbeta mRNA expression and augments adipogenic conversion of NIH-3T3 cells.	10674402:3	2	1		Mesenchymal Stem Cells	positive
PRL -> PTGS2	Expression	Prolactin up-regulates prostaglandin E2 production through increased expression of pancreatic-type phospholipase A2 and prostaglandin G/H synthase 2 in uterine cells.	8898352:100	2	1			positive
PRL -> SERPINA3	Expression	We find that PRL stimulated tyrosine phosphorylation of Stat5, induced nuclear protein binding to the Growth hormone-responsive element of the serine protease inhibitor 2.1 promoter, and activated Spi 2.1 gene expression., Prolactin was not able to stimulate expression of Spi 2.1 and/or insulin-like growth factor I mRNA under conditions that produced a growth hormone response(29, 30).	8892312:4, 7559615:1327	2	2	Mus musculus	Myeloid Cells	positive
PRL -> SOCS3	Expression	SOCS-3 expression was enhanced by PRL or by IFN-gamma., Finally, we show that PRL-induced SOCS3 expression can be potentiated by co-treatment with PGE(2)., PRL administration, however, significantly increased adrenal SOCS-3 mRNA expression (P<0.05)., Expression of SOCS-2 mRNA was increased with frequent milking or PRL treatment, whereas expression of SOCS-3 mRNA was reduced by frequent milking or…	10969179:2, 19115200:7, 16809484:7, 17106096:7, 12668883:1, 11606470:1162, 19502454:1161, 17205581:1167, 16284084:1231, 18325991:1225 <more data available...>	2	16	Homo sapiens	Leukocytes, Mononuclear, T-Lymphocytes, Cytotoxic, Epithelial Cells, endometrial stromal cells, Adipocytes	positive
PRL -> TF	Expression	Experiments carried out in vitro using isolated rabbit epithelial mammary cells cultured on collagen I gel indicated that transferrin mRNA was abundant and only weakly inducible by the lactogenic hormones insulin, cortisol and prolactin, as opposed to caseins and WAP mRNAs., Bovine prolactin promotes the expression of human transferrin in the milk of transgenic mice.	8180682:8, 20213525:100	2	2	Oryctolagus cuniculus		positive
PRL -> VEGFA	Expression	The mRNA of the angiogenic and survival factors VEGF and HIF-1alpha, was also induced by PRL treatment., The induction of VEGF by PRL was PRL receptor-, Jak2- and MAP kinase kinase-dependent., First, the pregnancy hormone PRL induces insulin and VEGF-A expression in ß-cells., Prolactin increases HO-1 expression and induces VEGF production in human macrophages., VEGF is up-regulated by prolactin, …	19170064:7, 15737464:7, 16439446:1336, 15352176:100, 18032632:1035, 16601282:1298	2	6	Rattus norvegicus, Homo sapiens	Insulin-Secreting Cells, Macrophages	positive
PTGS1 -> PPARD	Expression	Cells were pretreated with a cyclooxygenase-2-selective inhibitor (NS398; 10 µM) or a cyclooxygenase-1-selective inhibitor (valeryl salicylate; 500 µM) for 30 min, followed by the addition of 2-arachidonyl glycerol or DMSO (vehicle) for 16 h (*, P < 0.05, compared with vehicle). (B) Transactivation of the PPRE reporter plasmid in Human umbilical vein ECs (blue), but not in HCT116 (gray), which is…	17724132:1093	2	1	Homo sapiens		positive
PTGS1 -> PTGS2	Expression	A, expression of COX-2 and PGES was induced coincident with cyclooxygenase-1 overexpression in HeLa cells., Overexpression of cyclooxygenase-1 in HeLa cells up-regulates expression of COX-2 and PGES concomitant with increased prostaglandin E2 production., C, partial inhibition of the cyclooxygenase-1-mediated up-regulation of COX-2 and PGES expression was observed after cotreatment with the selec…	11809691:290, 11809691:346, 11809691:292, 11809691:41, 17202378:255, 17635918:373, 9430720:216, 9242654:190, 11809691:387, 12960371:171	2	10	Mus musculus	Macrophages, Peritoneal, Endothelial Cells, Leukocytes	positive
PTGS1 -> VEGFA	Expression	We have recently demonstrated that treatment of ovarian carcinoma cells with endothelin-1 (ET-1) induces expression of both Cyclooxygenase-1 and COX-2, which contributes to vascular endothelial growth factor (VEGF) production., Alphavbeta3 engagement also led to vascular endothelial cell growth factor (VEGF) generation and endothelial cells proliferation that was attenuated by inhibition of both …	15347673:1, 12670347:5, 11809691:1373, 15269139:1250, 18339887:1279, 17308114:1196, 15458923:1218, 16741061:1109	2	8		Endothelial Cells, mesothelial cells	positive
PTGS2 -> BCL2	Expression	However, we did not observe any changes in Bcl-2, Bcl-XL, or Bax expression induced by COX-2 or prostaglandin E2., Chronic inflammation in benign prostatic hyperplasia causes an overexpression of COX-2, which induces the increased expression of Bcl-2 and VEGF., In vitro studies suggest that cox-2 regulates expression of the anti-apoptotic protein bcl-2, thus possibly accounting for reduced apopto…	16127422:11, 21556211:13, 16550596:1, 12208739:6, 17541981:7, 18717758:6, 15754411:11, 17504996:1176, 16912190:1159, 12414664:1168 <more data available...>	2	32	Rattus norvegicus	Epithelial Cells, Stromal Cells, Kupffer Cells, B-Lymphocytes, Endothelial Cells	positive
PTGS2 -> BCL2L1	Expression	Suppression of COX-2 increased Bax protein and decreased Bcl-x(L) protein in vitro., However, we did not observe any changes in Bcl-2, Bcl-XL, or Bax expression induced by COX-2 or prostaglandin E2., Moreover, phosphatidic acid notably increased cyclooxygenase -2 protein expression, and phosphatidic acid-induced expression of both Bcl-2 and Bcl-xL was inhibited by NS-398, a specific inhibitor of …	15585639:7, 16127422:11, 17541981:7, 18209082:1199	2	4			positive
PTGS2 -> CCL3	Expression	The deficiency of COX-2 significantly attenuated mRNA expression in the abdominal aorta of the macrophage marker CD68, and the inflammatory cell recruitment chemokines, monocyte chemotactic protein-1 and macrophage inflammatory protein-1alpha.	17137566:9	2	1		Macrophages	positive
PTGS2 -> CCND1	Expression	COX-2 inhibitor can inhibit the expression of BCL-3 and cyclin D1 in a dose-dependent manner., The continued increase of COX-2 (up to 18 h) resulted in increased intracellular prostaglandin E(2) and cyclin D1 expression significantly after 8 and 12 h of EGF treatment., COX-2 activity is known to induce expression of cyclin D1 in neoplastic cells, and cyclin D1 expression can induce cell death in …	20737317:10, 17077316:5, 15548426:1, 10023661:1187, 15090542:1281, 17404112:1264, 17404114:1264, 15731178:1230, 16731743:5, 9101092:9 <more data available...>	2	12	Rattus norvegicus	Epithelial Cells, Neurons	positive
PTGS2 -> CD44	Expression	Cyclooxygenase 2 is overexpressed in most non-small cell lung cancer and upregulates the cell adhesion receptor CD44., In contrast, expression of CD44 was markedly increased in KB/COX-2 as compared to KB/Neo., Furthermore, expression of CD44 on the surface of these cells was reduced by treatment with either NS-398 or COX-2 antisense oligonucleotide., CD44 expression is up-regulated in COX-2 cDNA …	16872953:1, 20664981:7, 16035618:5, 11320076:1151, 16497971:1253, 15358636:1086, 11320076:6	2	7			positive
PTGS2 -> CD68	Expression	The deficiency of COX-2 significantly attenuated mRNA expression in the abdominal aorta of the macrophage marker CD68, and the inflammatory cell recruitment chemokines, monocyte chemotactic protein-1 and macrophage inflammatory protein-1alpha.	17137566:9	2	1		Macrophages	positive
PTGS2 -> IFIT2	Expression	Cyclooxygenase 2 (Cox-2), chemokine (C-X-C motif) ligand 2 (Cxcl2), and IFN-induced protein with tetratricopeptide repeats 2 (Ifit2) mRNAs were all strongly up-regulated at 10 h post-LPS treatment and were superinduced by trichostatin A + LPS (Fig. 3 a).	16816106:1146	2	1		Macrophages	positive
PTGS2 -> MCL1	Expression	These data suggest that the expression level of Mcl-1 is tightly regulated by COX-2., Furthermore, COX-2 enhanced Mcl-1 expression in the anoikis process, implying that Mcl-1 also may be involved in mediating the survival function of COX-2., Our data clearly show that COX-2 inhibitors can directly interfere with this protumorigenic effect of COX-2 via down-regulating the expression of Mcl-1 prote…	11585835:6, 16000874:3, 16849551:1261, 16528365:1189, 19933775:1259, 12438243:1154, 11585835:29, 11585835:27, 11585835:32, 11585835:35 <more data available...>	2	13	Homo sapiens	Plasma Cells	positive
PTGS2 -> PTGS1	Expression	cadmium at 1 microM and above markedly stimulated COX-2 mRNA expression and slightly increased the level of cyclooxygenase-1 mRNA., To elucidate the role of COX-2 in blood pressure homeostasis using Cyclooxygenase-1>COX-2 mice, in which the Cyclooxygenase-1 expression is controlled by COX-2 regulatory elements., However, in the choroid plexus, cyclooxygenase-1 mRNA was enhanced (p<0.05) at 30 and…	11351503:8, 19940265:2, 9845005:5, 16678543:3, 12713596:1127, 10945606:1220, 12533422:1268, 15934081:1128, 9388257:1228, 14678996:1344 <more data available...>	2	11	Ovis aries, Mus musculus	Osteoblasts, Macrophages, Endothelial Cells, Keratinocytes	positive
PTGS2 -> S100A4	Expression	In addition, a COX-2 inhibitor suppressed stromal formation and reduced expression of CXCL12/CXCR4 and a fibroblast marker (S100A4) in a micropore chamber model.	20110411:5	2	1		Fibroblasts	positive
PTGS2 -> VEGFA	Expression	In this model, VEGF expression was down-regulated by selective COX-2 inhibition with NS-398., As Cox-2 modulates expression of VEGF, also the VEGF promoter might be controllable., COX-2 may contribute to VEGF expression in non-small cell lung cancer., Only in those cell lines without expression of COX-1 was VEGF production blocked meaningfully by small interfering RNA of COX-2., Moreover, COX-2 m…	14563940:3, 18698374:4, 21219643:8, 21301321:3, 12743436:10, 17923259:4, 15010822:14, 21294088:1, 10841517:7, 20881304:8 <more data available...>	2	121	Mus musculus, Homo sapiens	Fibroblasts, Epithelial Cells, Endothelial Cells, Embryonic Stem Cells, T-Lymphocytes, Stromal Cells, Macrophages, D-cells, Neutrophils	positive
PTK2 -> BCL2	Expression	Finally, Bit-1-mediated regulation of bcl-2 was dependent on focal adhesion kinase, PI3K, and AKT., Furthermore, expression of FRNK blocked the activation of bcl-2transcription by wild type Shc (compare Figs. 2 A and3 A) in the a5?cß1 cells., FAK- and Shc-dependent increases in Bcl-2 protein expression in response to integrin engagement that protect Chinese hamster ovary cells from apoptosis have…	21383007:10, 11333270:1157, 12637511:1343, 20021699:1252, 16527907:1258, 16648868:1180	2	6		Epithelial Cells	positive
PTK2 -> CCND1	Expression	Using Northern blotting and cyclin D1 promoter/luciferase assays, we showed that FAK signaling regulated cyclin D1 expression at the transcriptional level., Cell adhesion to the extracellular matrix activates focal adhesion kinase (FAK), which is essential for cyclin D1 expression., By flow cytometry analysis, it was found that FAK promoted G1/S transition and enhanced the expression of cyclin D1…	11739801:8, 11313702:1, 14577571:6, 9864370:5, 18520069:6, 12907754:8, 19625610:8, 20658539:7, 20038548:1419, 15557280:1321 <more data available...>	2	23	Homo sapiens, Mus musculus	Fibroblasts, Embryonic Stem Cells, Endothelial Cells	positive
PTK2 -> PTGS2	Expression	The study of the mechanism implicated in COX-2 upregulation by collagen I showed focal adhesion kinase (FAK) activation., These results suggest that FAK regulates the production of prostaglandin E(2) via the transcriptional regulation of COX-2 mRNA in compressive stimulated PDL cells., In contrast to phosphatidylinositol 3-kinase and protein kinase C, inhibition of FAK and Src effectively reduced…	21209362:5, 20924071:5, 20943963:8, 15163555:9, 12237848:3, 16540596:1229	2	6	Homo sapiens	Mesangial Cells, Endothelial Cells, Microglia, Osteoblasts	positive
PTPN6 -> CYBB	Expression	Consistent with this, overexpression of SHP1 decreases gp91PHOX and p67PHOX mRNA abundance in IFN?-treated U937 transfectants., Expression of a dominant-negative form of SHP1 increased ICSBP tyrosine phosphorylation and CYBB and NCF2 transcription in undifferentiated myeloid cell lines [3 ]., Consistent with this, SHP1 inhibition increases gp91PHOX and p67PHOXmRNA in undifferentiated U937 cells.,…	11483597:1223, 18089853:1048, 11483597:208, 11483597:223	2	4		Myeloid Cells	positive
PTPN6 -> ITGB2	Expression	Surface expression of ß2 integrins is increased on motheaten polymorphonuclear leukocytes .	11067945:1301	2	1		Granulocytes	positive
PTPRC -> BCL2	Expression	Bcl-2 expression was upregulated between CD3(-)CD4(+)CD8(+)CD45R0(+) and CD3(+)CD4(+)CD8(+)CD45R0(+) stages.	11975983:7	2	1	Homo sapiens	thymocytes	positive
S100A4 -> CD44	Expression	Furthermore, S100A4 siRNA down-regulated the expression of CD44 and MMP2, suggesting that S100A4 may promote the proliferation, invasion and metastasis of osteosarcoma cells by regulating the expression of other proteins that are crucial in modulating cell-ECM adhesion and facilitating ECM degradation.	20855150:4	2	1			positive
S100A6 -> S100A4	Expression	Six hours after shaving, both S100A4 and S100A6 mRNAs were upregulated in the outer layer of the epithelial sac, and the S100A6 signal extended to the hair germ (Figure 4e,f).	11407987:1168	2	1			positive
S1PR3 -> PTGS2	Expression	Transfection with the antisense oligonucleotides to S1P1 or S1P3 significantly suppressed sphingosine 1-phosphate-mediated COX-2 expression and PGE2 production (Fig. 7, A and B)., Transfection of S1P1 or S1P3 but not of S1P2 antisense oligonucleotide inhibited sphingosine 1-phosphate-induced COX-2 expression and PGE2 production in WISH cells, indicating the involvements of S1P1 and S1P3 in the pr…	12796504:239, 12796504:51, 12796504:279	2	3			positive
SLC14A1 -> GFAP	Expression	The abundance of GFAP, the usual marker of astrocytes and ependymal cells, was increased by 25% with age (data not shown), a variation much smaller than the doubling in UT-B1 or the fourfold increase in AQP-4.	12933359:1196	2	1		Astrocytes	positive
SMAD7 -> CEBPD	Expression	While C/EBPß levels were not strongly affected, Smad6 or Smad7 overexpression increased the levels of C/EBPd, which is normally downregulated during differentiation.	10791980:1246	2	1		Adipocytes	positive
SOCS3 -> PTGS2	Expression	Keratinocyte-specific overexpression of SOCS-3 led to atrophied wound-margin epithelia and augmented the inflammatory response of wound keratinocytes by an increase in chemokine (MIP-2) and inflammatory enzyme (COX-2 and iNOS) expression.	19924141:3	2	1		Keratinocytes	positive
SOX9 -> CLU	Expression	Mutant Kras blocks acinar regeneration in favor of a persistently dedifferentiated state. (A-H) Clusterin and Sox9 (I-P) expression during regeneration and Kras-induced acinar-to-ductal metaplasia. (A and I) Clusterin expression is limited to some normal ducts in PBS-treated Pdx1-CreEarly mice, while Sox9 is restricted to ducts and centroacinar cells (arrowheads). (E and M) Acini in PBS-treated P…	20071774:1134	2	1		centroacinar cells	positive
SOX9 -> FGF9	Expression	In the mouse XY gonad, Sry normally initiates a feed-forward loop between Sox9 and Fgf9, which up-regulates Fgf9 and represses Wnt4 to establish the testis pathway., Sox9 upregulates fibroblast growth factor 9, which is required to maintain Sox9., Sox9 then up-regulates the expression of Fgf9, which is required for the maintenance of Sox9 expression.	16700629:5, 16881057:1303, 18216218:1368	2	3			positive
SOX9 -> LXN	Expression	BMP-2 treatment upregulated Sox9 expression, and Sox9 stimulated the promoter activity of latexin.	19059214:7	2	1		Chondrocytes	positive
STAT1 -> B2M	Expression	The same authors also show that transcription of the ß2-microglobulin gene is down-regulated in mouse Stat1-null T lymphocytes., A direct target of EOMES, IL2RB (CD122) (29), is also 7.4-fold up-regulated. ß-2 microglobulin , which is up-regulated by STAT1 and is part of MHC I, is fivefold up-regulated in L&H cells.	10921891:1271, 18794340:1113	2	2		T-Lymphocytes, B-Lymphocytes	positive
STAT1 -> CASP1	Expression	Activation of caspase-1 gene expression requires IRF-1 and Stat-1 (24, 32)., In addition, overexpression of STAT-1 together with interferon-? treatment further enhanced the activity of the caspase-1 promoter., In addition, activation of the STAT-1 signaling pathway can cause expression of caspase 1 and subsequent apoptosis (43)., The activation of the Stat1-signaling pathway by interferon-? and E…	16135520:1077, 10744676:1203, 18566411:1327, 11971185:1169, 15494489:1282, 17339457:1350, 10051540:1210, 16135520:78, 10744676:204, 10744676:201 <more data available...>	2	17	Homo sapiens	Fibroblasts, memory T-cells, Macrophages, T-Lymphocytes, Myocytes, Cardiac, Chondrocytes, Lymphocytes, Null	positive
STAT1 -> CD80	Expression	MHC class I and CD80 expression is reduced by STAT-1 mutation or deficiency., Thus, comparable to the results with DCs, STAT1 appears to be required for the CpG-induced up-regulation of CD40 and CD80 by macrophages (Fig. 4C).	19620292:1217, 17513775:1238	2	2		Dendritic Cells, Macrophages	positive
STAT1 -> CEBPB	Expression	C, STAT1 restores Interferon-?-stimulated gene expression via C/EBP-ß in U3A cells., Several transcription factors such as EGR-1, C/EBPß, and c-jun are induced in STAT-1 null cells (Ramana et al, 2001).	10995751:1364, 16117790:1144	2	2		Fibroblasts, Lymphocytes, Null	positive
STAT1 -> CXCL10	Expression	STAT1 was critical for IFN-gamma induction of both the Cxcl9 and Cxcl10 genes in microglia and in microglia and astrocytes, respectively.	20585034:7	2	1		Microglia	positive
STAT1 -> CYBB	Expression	At the same time, STAT1 and IRF-1 together promote the interferon-?-induced transcription of the CYBB gene (26).	16162660:1069	2	1		Myeloid Cells	positive
STAT1 -> GFAP	Expression	The expression of glial fibrillary acid protein (GFAP) is activated by the cooperation of Smad1 and Stat1/3 proteins that in turn require p300/CBP as a coactivator., Mice were sacrificed, and paraffin-embedded brain sections were immunostained for GFAP, Iba-1, STAT-1 (which is involved in gene transcription), and iNOS, which is regulated by STAT-1 (51).	19020048:1366, 12594292:1179	2	2		Neurons	positive
STAT1 -> HSPB1	Expression	STAT-1 was required for transcriptional activation of the HSP27 gene, but not for the HSP70 gene, and cDNA transfection of STAT-1 in mumps virus-infected cells restored thermotolerance.	12917439:6	2	1			positive
STAT1 -> IFI27	Expression	From results presented here, it is reasonable to propose that up-regulated STAT1 may enhance IFI27 and OAS1 expression in breast tumors.	19478064:183	2	1	Homo sapiens	Epithelial Cells	positive
STAT1 -> IFIT3	Expression	Ectopic expression of STAT1, but not mutant STAT1-S727A, almost completely restored interferon-alpha2a-induced IFIT4 expression., Induction of IFIT4 transcription by IFN-a depends upon the sequential activation of protein kinase Cd, c-Jun amino-terminal kinase, and STAT1 (signal transducer and activator of transcription 1) [36] ., We found that enforced expression of STAT1 in U3A cells could resc…	17933493:3, 18706081:1111, 19351818:1136, 19351820:1136, 17933493:6	2	5		PBMCs, Myeloid Progenitor Cells	positive
STAT1 -> ISG15	Expression	A single mutation (K161A) in the p48 contact region of Stat1 inhibited the Stat1-p48 interaction as well as the IFN-a-triggered ISG15 gene induction, whereas this mutation had no effect on either the Stat1-Stat2 interaction or the IFN-? response which is independent of p48 (Horvath et al., 1996).	10851063:1089	2	1			positive
STAT1 -> MCL1	Expression	Further, mutation of STAT1/STAT2 prevented the effect of both Abeta and SGK1 on Mcl-1 expression.	19609277:10	2	1			positive
STAT1 -> PSMB8	Expression	In the secondary responses, IRF1 activates transcription of IRF2, cyclin-dependent kinase inhibitor 1A, caspases, and the major histocompatibility complex class Ia genes by binding IFN response elements , whereas STAT1 and IRF1 cooperate to transactivate expression of other genes, such as guanylate binding protein , proteasome subunit beta type 8, PSMB9, and CIITA.	19164174:1091	2	1			positive
STAT1 -> SMAD7	Expression	STAT-1 is activated, homodimerizes, and translocates to the nucleus to regulate transcription of the inhibitory SMAD7., Stat1 also enhances the expression of SOCS1 and Smad7, which inhibit the IL4 and transforming growth factor-ß signaling pathways, respectively . [Space]., Conversely, IFN-? antagonizes TGF-ß activity in many cellular responses, for which Smad7 induction by Jak1/STAT1 seems to be…	12668667:1291, 10851061:1603, 19002158:1304, 18431520:1078, 16308570:1175, 11518734:1278, 10652273:1204, 19516008:1261	2	8	Homo sapiens	Epithelial Cells, T-Lymphocytes, Cytotoxic, Macrophages, Monocytes, Endothelial Cells, Keratinocytes	positive
STAT3 -> CD14	Expression	STAT3 inhibitor pretreatment could also down-regulate high CD14 and CD16 expression by BxPC-3 conditioned medium treatment.	17545630:1248	2	1		Monocytes	positive
STAT3 -> CD9	Expression	Furthermore, activation of STAT3 induced the expression of CD9, indicating the LIF/STAT3 pathway is critical for maintaining CD9 expression., In a previous study, the addition of leukemia inhibitory factor or STAT3 activation induced CD9 expression in embryonic stem cells [13], which indicates that the leukemia inhibitory factor/STAT3 pathway is critical for maintaining CD9 expression., In additi…	11950938:5, 12954725:1222, 14745950:1225	2	3	Mus musculus	Embryonic Stem Cells	positive
STAT3 -> CEBPA	Expression	Gene expression profile and quantitative PCR analysis of G-CSF-stimulated cell lines revealed that the expression of C/EBPalpha was up-regulated by the activation of Stat3., Treatment of freshly isolated adult rat hepatocytes with 10-100 mM ethanol rapidly (< 3 min) inhibits interleukin-6 (IL-6)-induced STAT3 activation, tyrosine and serine phosphorylation and IL-6-induced CCAAT enhancer binding …	15664994:3, 10486586:2, 15664994:261, 15664994:66, 15664994:47, 15664994:255, 15664994:266	2	7	Rattus norvegicus	Neutrophils, Hepatocytes, Granulocytes	positive
STAT3 -> CXCL10	Expression	Inhibitors of p38 mitogen-activated protein kinase, c-Jun N-terminal kinase (JNK), phosphatidylinositol-3-OH kinase and signal transducer and activator of transcription 3 decreased OSM-induced CXCL10 production.	19616927:6	2	1	Homo sapiens	Fibroblasts	positive
STAT3 -> FCGR3A	Expression	STAT3 inhibitor pretreatment could also down-regulate high CD14 and CD16 expression by BxPC-3 conditioned medium treatment.	17545630:1248	2	1		Monocytes	positive
STAT3 -> FLI1	Expression	A recent study showed that an enhanceosome responsible for activating SCL transcription was required for GATA-2, Fli-1, and Elf-1.37 As the expression of Fli-1 was induced via the STAT3 transcription factor,38 phosphorylation of STAT3 by the binding of HGF to c-met39 might activate Fli-1 or Elf-1.	14701703:1187	2	1			positive
STAT3 -> HPGD	Expression	Activation of signal transducer and activator of transcription3 may augment potently the androgen bound receptor signaling and contribute to synergistic induction of 15-PGDH expression by combined treatments with IL-6 and dihydrotestosterone.	14749354:1215	2	1			positive
STAT3 -> MET	Expression	The resulting increase in the concentration of unphosphorylated STAT3 drives a second wave of expression of genes such as RANTES, IL6, IL8, MET, and MRAS that do not respond directly to tyrosine-phosphorylated signal transducer and activator of transcription 3., U-STAT3 induces the expression of well-known oncogenes, such as MRAS and MET, which are late-phase genes induced by IL-6., Unphosphoryla…	17510282:1, 19478064:1202, 19351818:1254, 19351820:1254, 18364677:1189, 15007380:1295, 19478064:203	2	7	Homo sapiens	Monocytes, Keratinocytes	positive
STAT3 -> OSMR	Expression	STAT3 activation further enhances OSMR expression, thereby establishing a positive-feedback loop., We found that Stat3flx/flx/NIC tumors expressed lower levels of both cebpd and osmr, two genes that are induced by Stat3 (28, 29)., We show that OSMR expression is dependent on LIF-induced STAT3 and that the subsequent OSMR-mediated signal inhibits the phosphorylation of STAT5 and coordinately activ…	20348953:1139, 19690134:1181, 18927239:1084	2	3			positive
STAT3 -> SBNO2	Expression	IL-10-mediated induction of ETV3 and SBNO2 expression was dependent upon both STAT3 and a stimulus through the TLR pathway., IL-10-mediated induction of ETV3 and SBNO2 expression was dependent on STAT3 and a stimulus through the TLR pathway [32] .	18025162:2, 19741156:1099	2	2	Homo sapiens	Macrophages	positive
STAT3 -> SYNPO	Expression	Stat3-DN inhibited nef-containing vector-induced cyclin E expression and significantly increased synaptopodin expression (Figure 5C).	15343382:1157	2	1		Podocytes	positive
STAT3 -> TF	Expression	proteolysis-inducing factor activates both the transcription factors NF-kB and STAT3, which result in the increased production of IL-8, IL-6, and C-reactive protein and the decreased production of transferrin.	11259367:4	2	1	Homo sapiens	Hepatocytes	positive
STAT3 -> VIM	Expression	Specific inhibition of STAT3 activation by Janus kinase2-specific inhibitor AG490 blocked STAT3 phosphorylation, cell motility, induction of N-cadherin and vimentin expression and IL6 production., Stat3 can enhance transcription of the vimentin gene.	19088723:9, 14712222:1097	2	2			positive
TF -> BCL2L1	Expression	The expression of Bcl-xL was increased by Apo-transferrin (Figures 4 and 5a).	14704719:1284	2	1	Rattus norvegicus	Hepatocytes	positive
TGFB1 -> A2M	Expression	It was blocked when bovine adrenocortical cells were exposed to 5,6-dichlorobenzimidazole riboside, a potent inhibitor of RNA polymerase II, suggesting that TGF-beta 1 acts as an activator of alpha 2-M gene expression at the transcriptional level., This is supported by the following observations: (i) Treatment of adrenocortical cells by FGF-2 resulted in a time-dependent and dose-dependent increa…	1689294:5, 7524573:1, 9570034:1745, 15618353:1348	2	4		Germ Cells	positive
TGFB1 -> ABCA1	Expression	TGF-beta1 significantly increased expressions of ABCA1, ABCG1 and SR-BI at both transcriptional and translational levels in a dose-dependent and time-dependent manner., Proatherogenic cytokines such as interferon -? and interleukin -1ß have been shown to inhibit the expression of ABCA1, while antiatherogenic cytokines, including IL-10 and transforming growth factor -ß1, have been shown to promote…	20057170:4, 20485864:4, 11352993:1189, 11742878:1055, 15995168:2634	2	5		Macrophages	positive
TGFB1 -> ADAMTS1	Expression	Expression of ADAMTS1 is induced by transforming growth factor-ß in keratinocytes.	15843381:262	2	1		Keratinocytes	positive
TGFB1 -> AIF1	Expression	Furthermore, functional studies showed specific allograft inflammatory factor-1 isoform expression stimulation by transforming growth factor-beta., These data suggest that AIF-1 plays an important role in the pathogenesis of systemic sclerosis owing to its increased expression in affected tissues and to the specific stimulation of AIF-1 isoform 2 by TGFbeta., A substantial induction was seen, how…	17053503:3, 16868985:10, 11861656:1123, 10894811:1159, 17522098:1077, 16868985:9	2	6	Homo sapiens	Macrophages, PBMCs	positive
TGFB1 -> ALOX5AP	Expression	The addition of anti-TGF-beta1 antibody reduced hydroxynonenal-induced 5-LOX and FLAP expression by 40%, indicating the partial involvement of a TGF-beta1-dependent mechanism., The expression of FLAP in Osteoarthritis osteoblasts is also modulated differently by 1,25(OH)2D3 and TGF-beta depending on their endogenous low and high prostaglandin E2 levels., TGFbeta1 and/or 1,25(OH)(2)D(3) induced a …	20144213:12, 17156456:12, 15593193:4, 11090070:5	2	4		Chondrocytes, Osteoblasts, Dendritic Cells	positive
TGFB1 -> CCND1	Expression	TGF-ß1 also up-regulated cyclin D1 and E protein levels while down-regulating p27, thus stimulating cell cycle progression., The expression of cyclin D1 in MCF10A cells is regulated by TGF-ß treatment., These results strongly suggest that TGF-ß regulates cyclin D1 expression in a ß-catenin-dependent manner., In addition, Sox17 counteracted repression of the cyclin D1 promoter by TGF-ß1 and Smad3.…	20876581:7, 18715870:116, 16690606:242, 19479035:326, 10702223:90, 16690606:239, 16690606:67, 19479035:260, 16517699:263, 15811853:143 <more data available...>	2	19	Mus musculus	Mesangial Cells, Chondrocytes, Epithelial Cells, T-Lymphocytes	positive
TGFB1 -> CD14	Expression	At 2 hr, 50 ng/ml TGF-beta 1 significantly lowered CD14 expression (51%, P = 0.043)., TGF-beta and VD3 synergistically increased the expression of differentiation-associated markers such as the CD11b and CD14 antigens, whereas TGF-beta and dexamethasone did not., Furthermore, TGF-beta/D3 treatment (but not D3 alone) elicits the expression of membrane CD14, FcRI, FcRII, CD11a, CD11b, CD11c, ICAM-1…	7526045:5, 10547074:1, 8383719:5, 11698458:1270, 12821938:1143, 18497880:1254	2	6	Homo sapiens	Monocytes, Stromal Cells	positive
TGFB1 -> CD9	Expression	However, CD9 levels induced by TGFß1 were substantially greater than those caused by culture in the presence of IL-2 (data not shown).	17360654:1191	2	1		Killer Cells, Natural	positive
TGFB1 -> CLU	Expression	At the same time, TGFbeta1 enhanced clusterin protein and mRNA expression., TGF-beta 1 induced a bilateral increase in clusterin mRNA per astrocyte., A single T to G base mutation in the AP-1 site (5'-TGAGGCA) abolishes TGFbeta-induced clusterin promoter transactivation., We hypothesize that activation of the TGF-beta signaling pathway, which often occurs after ionizing radiation exposure, can in…	10066375:3, 7730444:2, 9334243:5, 15530543:10, 16639006:8, 8892344:4, 9407436:5, 8170537:2, 10406964:1149, 15671065:1426 <more data available...>	2	43	Sus scrofa, Homo sapiens, Bos taurus, Mustela lutreola	Epithelial Cells, Astrocytes, Fibroblasts, myofibroblasts, Endothelial Cells, sperm cell, Myocytes, Smooth Muscle	positive
TGFB1 -> CSF1	Expression	Transforming growth factor beta (TGF-beta) increased both the synthesis of CSF-1 and its accumulation in the matrix., In a time-dependent manner, TGF-beta1 produced a 10- and a 6-fold increase in M-CSF mRNA and protein levels after 12 h, respectively., In turn, treatment with transforming growth factor beta1 reduced the expression of granulocyte-macrophage and macrophage colony stimulating factor…	8591991:10, 9278333:2, 10381274:7, 8048485:6, 16707491:1362, 16443656:1082, 9492032:1246, 7804125:8, 8048485:1, 9278333:1 <more data available...>	2	12	Mus musculus	Macrophages, Osteoblasts, Myeloid Progenitor Cells	positive
TGFB1 -> CSF1R	Expression	In contrast, TGF-beta 1 down-modulated IL-3 and CSF-1 receptor expression by 54 and 55%, respectively, by 24 h., TGF-beta1 significantly induced the expression of c-fms mRNA and c-fms cell-surface expression., Cell surface expression of the monocyte/macrophage-specific marker c-fms was increased 3.1-fold following TGF-beta 1 treatment., TGF-ß1 induces the expression of c-fms., transforming growth…	8409417:3, 19505996:6, 8930403:10, 17332318:1233, 19934330:1236, 19505996:8, 17332318:234, 17332318:219, 17332318:248, 17332318:223 <more data available...>	2	16	Mus musculus	Macrophages, mesothelial cells, Epithelial Cells, Myeloid Progenitor Cells	positive
TGFB1 -> CX3CR1	Expression	These results showed that TGFß enhanced CX(3)CR1 expression and attenuated the LPS-induced increase in IL-1ß expression., TGF-beta1 upregulates CX3CR1 expression and inhibits fractalkine-stimulated signaling in rat microglia., In this regard, several recombinant cytokines, including TGF-ß1 (27), IL-2, and IL-15 (28), have been reported to modulate CX3CR1 expression.	20570721:11, 12446007:100, 15347678:1068	2	3	Rattus norvegicus	Microglia, Leukocytes	positive
TGFB1 -> CX3CR1	Expression	These results showed that TGFß enhanced CX(3)CR1 expression and attenuated the LPS-induced increase in IL-1ß expression., TGF-beta1 upregulates CX3CR1 expression and inhibits fractalkine-stimulated signaling in rat microglia., In this regard, several recombinant cytokines, including TGF-ß1 (27), IL-2, and IL-15 (28), have been reported to modulate CX3CR1 expression.	20570721:11, 12446007:100, 15347678:1068	2	3	Rattus norvegicus	Microglia, Leukocytes	positive
TGFB1 -> CYBB	Expression	Cyclosporine A, TGF-beta1 and angiotensin II increased Nox-2 mRNA levels 2- to 7-fold in vitro (NRK52E cells)., Transfection of wild-type mouse cardiac fibroblasts with AAV/TGFbeta (ACT)(1) markedly enhanced the expression of NADPH oxidases (p22(phox), p47(phox), and gp91(phox) subunits) and LOX-1, formation of reactive oxygen species, and collagen synthesis, concomitant with an increase in the a…	18976289:8, 18182394:3, 12874439:1080, 12482831:1145	2	4	Rattus norvegicus, Mus musculus, Homo sapiens	Fibroblasts, Mesangial Cells, Myocytes, Smooth Muscle	positive
TGFB1 -> DUSP1	Expression	Both TYP 1 and CL100 mRNAs are induced upon TGF-beta treatment of squamous cell lines sensitive to the growth factors antiproliferative effects., In cells treated with Ro-31-8220, the TGF-ß1-induced expression of MKP-1 was abrogated (n = 5 independent experiments)., As shown in Fig. 4, LPS induced a small increase in MKP-1 expression that was substantially enhanced with the addition of TGF-ß., As…	8545112:5, 17848599:1164, 16394011:1176, 16754688:1248, 12734193:1303	2	5		squamous cells, Myocytes, Smooth Muscle, Epithelial Cells	positive
TGFB1 -> FCGR2B	Expression	Furthermore, TGF-beta/D3 treatment (but not D3 alone) elicits the expression of membrane CD14, FcRI, FcRII, CD11a, CD11b, CD11c, ICAM-1, and PECAM-1 Ag at a level comparable to that observed on normal human monocytes., IFN-a, IFN-?, TGF-ß, IL-10, and soluble IgG modulated CD32a and/or CD32b on circulating conventional DCs, which was similar to their effects on cytokine-induced monocyte-derived DC…	8383719:5, 16167082:1141	2	2	Homo sapiens	Monocytes	positive
TGFB1 -> FCGR3A	Expression	CD16 expression was increased by 10 ng/ml of TGF-beta 1., In this study we show that the T cell-derived cytokine, IL-4, antagonizes the ability of TGF-beta to induce the expression of CD16., CD16 expression on rheumatoid arthritis blood monocytes was augmented in vitro by IL-10, M-CSF, and TGFbeta1., SCC VII/SF tumors in the oral cavity of the mice secrete high quantities of TGF-beta1, which redu…	7526045:8, 1653804:1, 12384915:8, 16210663:13, 15188374:1182, 12687542:1698, 1309559:100, 8666430:100, 16282534:1054, 16301325:1198 <more data available...>	2	14	Mus musculus, Homo sapiens	Monocytes, T-Lymphocytes, Killer Cells, Natural, Phagocytes, Macrophages	positive
TGFB1 -> GFAP	Expression	FGF-2 also inhibited the TGF-beta1-mediated increase in GFAP mRNA and protein., Whereas untreated control cells expressed progressively the glial fibrillary acidic protein (GFAP) after arrest of multiplication, the addition of TGF beta 1 to proliferative cells prevented GFAP expression and accumulation of its mRNA., TGF-beta induced CysC and GFAP expression in AP-16 cells, an astrocyte progenitor…	9537840:4, 1397085:4, 15509901:2, 8170537:2, 8361632:2, 19057972:3, 12118088:4, 9688751:1192, 11867550:1092, 15078546:100 <more data available...>	2	18		Astrocytes, Neurons	positive
TGFB1 -> GUSB	Expression	Beta-glucuronidase expression was increased by TGF-beta and decreased by IFN-gamma., Cells were counterstained with methylene blue. (c) ß-Glucuronidase production (red staining) was stimulated by TGF-ß in cultured bone-marrow-derived macrophages at day 5.	9712070:10, 12091424:1110	2	2		Granulocytes, Macrophages	positive
TGFB1 -> HBEGF	Expression	We also show that production of sol- and tm-HB-EGF is differentially modulated by TNF alpha and TGF beta., TGF-beta, which is expressed by TbetaT-FH, mediates up-regulation of TGF-alpha and HB-EGF expression in those cells., TGFß induces proHB-EGF shedding and EGFR transactivation through ADAM activation in gastric cancer cells., Figure 5, B and C, illustrates that the expression of both amphireg…	15562026:5, 16828470:9, 20934403:100, 10579352:1196, 12164862:1206	2	5		endometrial stromal cells	positive
TGFB1 -> HPGD	Expression	Induction of 15-PGDH expression by TGF-beta1 was synergistically stimulated by the addition of Wnt3A which was inactive by itself., A number of anti-cancer agents, such as transforming growth factor-beta1 (TGF-beta1), glucocorticoids and some histone deacetylase inhibitors were found to induce 15-PGDH expression., Fig. 5. 15-PGDH induction by TGF-ß but not by cell growth arrest., A number of anti…	16844092:6, 17481556:12, 15574495:1194, 20023295:1213	2	4			positive
TGFB1 -> HSPB1	Expression	Retinoic acid enhanced the TGF-beta-induced increase of mRNA for HSP27., The TGF-beta-stimulated increase in the level of mRNA for HSP27 was also attenuated by T(3)., The TGF-beta1-induced down-regulation of LEDGF, Hsp27, and alphaB-crystallin promoters activity was reversed by cotransfection with a plasmid expressing LEDGF., SP600125, a specific inhibitor of stress-activated protein kinase /c-Ju…	11909638:7, 12706291:3, 12649267:8, 18407296:5, 18577533:1198, 18596079:1181, 16055503:1191, 18552392:1225	2	8	Homo sapiens, Mus musculus	Osteoblasts, Epithelial Cells, Fibroblasts, renal tubular epithelial cells, Astrocytes	positive
TGFB1 -> ID3	Expression	Expression of ID1 and ID3 mRNA is induced in HUVECs by VEGF or TGFß. a and b, Id1 and Id3 mRNA levels were measured in HUVECs with or without stimulation with VEGF (20 ng/ml), TGFß (0.5 ng/ml) (a), TNF-a (20 ng/ml), or IL-1ß (1 ng/ml) (b) for 24 h.	15494533:1134	2	1		Endothelial Cells	positive
TGFB1 -> IL13RA1	Expression	transforming growth factor-ß can enhance the effects of IL-13 on activation and survival of eosinophils, and on the surface expression of IL-13Ra1 on eosinophils (Myrtek et al., 2004[Go])., As depicted in Figure 1a, transforming growth factor-ß1 (1 ng/ml) upregulated the expression of IL-13Ra1 significantly (mean fluorescence intensity[plusminus]SEM in unstimulated; 10.93[plusminus]1.7 and transf…	16888081:1218, 17235327:1030	2	2		Eosinophils	positive
TGFB1 -> INHBA	Expression	The expression of activin A was induced by TGF-beta 1 or activin A itself., Activin A messenger RNA expression in cultured hepatocytes was increased significantly by TGF-beta1 and by activin A itself., TGF-beta1 highly enhanced expression levels of FLRG mRNA in astroglial cells, compared with those of follistatin and activin A mRNAs., Activin A is a homodimeric protein structurally and functional…	14694161:6, 9496947:8, 12645077:3, 7541220:0, 20573232:7, 11451587:3, 9566800:4, 15001548:1219, 13130463:1146, 19668241:1336 <more data available...>	2	14	Homo sapiens	Hepatocytes, Astrocytes, Lymphocytes, Null, synoviocytes, Chondrocytes, Hepatic Stellate Cells, myofibroblasts, Macrophages	positive
TGFB1 -> INPP5D	Expression	Activin/TGF-beta-induced expression of SHIP results in intracellular changes in the pool of phospholipids, as well as in inhibition of both Akt/PKB (protein kinase B) phosphorylation and cell survival., TGF-beta1 treatment does not increase IRAK-M or SHIP1 protein expression in shSMAD4 THP-1 cells, whereas it does so in shLUC THP1 cells, indicating that TGF-beta1 regulates IRAK-M and SHIP1 expres…	12447389:5, 20404275:8, 15604218:1211, 15778380:1182, 17947710:1361, 16428799:1147, 16636301:1257, 19542365:1298, 19139077:1132, 19139077:265 <more data available...>	2	20	Mus musculus	Killer Cells, Natural, Mast Cells, hematopoietic cells, T-Lymphocytes, Regulatory, Macrophages, T-Lymphocytes	positive
TGFB1 -> ITGAX	Expression	Furthermore, TGF-beta/D3 treatment (but not D3 alone) elicits the expression of membrane CD14, FcRI, FcRII, CD11a, CD11b, CD11c, ICAM-1, and PECAM-1 Ag at a level comparable to that observed on normal human monocytes.	8383719:5	2	1	Homo sapiens	Monocytes	positive
TGFB1 -> ITGB5	Expression	Both PPARalpha ligands also suppressed TGF-beta-induced beta5 integrin mRNA levels., Thus, TGF-beta increases expression of the integrin beta(5) gene by mechanisms involving Sp1/Sp3 and Smad transcription factors., In contrast, Smad3 siRNA significantly attenuated ß5 integrin expression induced by TGFß1 (Fig. 2B). [FIGURE 2.] View larger version: In this window., E. (2002) PPARa inhibits TGF-ß-in…	12456495:6, 10964912:9, 18353785:1136, 19244313:1245, 12130649:1043, 17098824:1241, 16249187:1329, 19228122:1069, 14684628:1206, 12456495:3 <more data available...>	2	11		Fibroblasts, Osteoblasts	positive
TGFB1 -> LGALS1	Expression	high glucose conditions and TGF-ß1 treatment augment expression and nuclear translocation of galectin-1., Thus, TGF-beta(1) may trigger a Smad-dependent pathway to control galectin-1 expression, suggesting that distinct mechanisms might cooperate in tilting the balance toward an immunosuppressive environment at the tumor site., PDGF, TGFß and Ang II slightly induced galectin-1 mRNA levels in quie…	20828557:4, 16900348:5, 10728371:1252, 17438085:1104	2	4	Homo sapiens	Epithelial Cells, Myocytes, Smooth Muscle, T-Lymphocytes	positive
TGFB1 -> MCL1	Expression	We have shown that TGF-ß promotes osteoclast survival in part by rapid stimulation of Bcl-XL and Mcl-1 expression (12)., The increased levels of the cytokines, IL-4, IL-10, prostaglandin E2, and TGF-ß enhance the expressions of c-FLIP, Bcl-xL, and Mcl-1, which are involved in the resistance to apoptosis (32-34).	20181800:1072, 16740684:1107, 9163473565e7552cff17c5039d90b0c5	2	3		Osteoclasts, Macrophages	positive
TGFB1 -> MET	Expression	In contrast, a combination of IL-6 and TGFbeta1 down-regulated c-met expression as well as Sp1 DNA binding activity., Real-time RT-PCR and Northern and Western blot analyses revealed that TGF-beta1 significantly induced c-met expression in HKC cells, which primarily took place at the gene transcriptional level., Transforming growth factor-beta, a negative regulator of fetal liver growth, increase…	11469916:13, 15339794:3, 7526865:4, 21594411:3, 18652820:6, 15770602:6, 15675950:1113	2	7	Rattus norvegicus, Homo sapiens	mesothelial cells, Fibroblasts	positive
TGFB1 -> NCF1	Expression	In addition, LPS-induced ERK phosphorylation and subsequent Ser345 phosphorylation on p47phox were significantly inhibited by TGF-beta1 pretreatment., TGF-beta1 at 10 ng/mL significantly increased the intercellular reactive oxidative species production and p47phox expression (P < 0.05)., Transfection of wild-type mouse cardiac fibroblasts with AAV/TGFbeta (ACT)(1) markedly enhanced the expression…	18566433:6, 19292057:5, 18182394:3, 12874439:1080	2	4	Rattus norvegicus, Mus musculus	dopaminergic neurons, Fibroblasts, Mesangial Cells	positive
TGFB1 -> NFATC1	Expression	Similarly, TNF-alpha activates osteoclastogenesis by stimulating translocation of TGF-beta-induced NFATc1., Addition of Transforming growth factor-ß during differentiation to either lineage inhibited NFATc activation., Using quantitative real-time PCR, we found that transforming growth factor-ß1 treatment results in a 4.5-fold increase in NFATc1 transcript levels in neural crest stem cells (Fig. …	18060870:6, 12810687:1296, 15148306:1175	2	3		Monocytes, Th1 Cells, Stem Cells	positive
TGFB1 -> NR3C1	Expression	Therefore, we conclude that glucocorticoid receptor function is mediated by the activation of latent-TGF beta 1 in MG-63 osteosarcoma cells., Therefore, it is conceivable that uPA, TGF beta 1 and IGF-I mediate at least in part cell-cell interactions and glucocorticoid receptor function in osteoblastic metastases., These data suggested that TGFbeta1, uPA, and IGF-I mediate at least in part cell-ce…	7768643:4, 9179184:7, 9174122:7, 12753290:1130	2	4		Osteoblasts	positive
TGFB1 -> PTGS1	Expression	Release of histamine, cysteinyl-leukotrienes, and tumour necrosis factor alpha was strongly reduced whereas prostaglandin D2 generation and cyclooxygenase 1 and 2 expression were upregulated by TGF-beta1., Prostaglandin E2, transforming growth factor-beta, and interleukin-1 beta variably regulate the expression of cyclooxygenase 1, cyclooxygenase 2, and lysyl oxidase in IMR90, human embryo lung f…	15951536:7, 8872612:0, 9348193:1158, 7536192:1058	2	4	Bos taurus	Mast Cells, Fibroblasts, Endothelial Cells	positive
TGFB1 -> PTGS2	Expression	TGFbeta-stimulated luciferase activity paralleled PGHS-2 messenger RNA induction., The addition of TGF-beta1 further stabilized the COX-2 mRNA (t1/2 > 50 min)., Transforming growth factor-beta1 (TGF-beta 1) is one of the most potent stimulators of cyclooxygenase-2 expression., TGFbeta1 increased COX2 expression in astrocytes and neurons., TGF-beta 1 induced COX-2 mRNA, COX-2 protein and PGE(2) bi…	9348193:9, 10692471:6, 10455907:1, 9681442:12, 15288474:6, 9093911:6, 18316610:4, 17302909:7, 10069452:8, 9815044:7 <more data available...>	2	95	Homo sapiens, Rattus norvegicus, Mus musculus, Bos taurus	Epithelial Cells, Neurons, Hepatic Stellate Cells, Osteoblasts, Fibroblasts, Macrophages, Hepatocytes, Mesangial Cells, endometrial stromal cells, Astrocytes <more data available...>	positive
TGFB1 -> PTK2	Expression	TGFbeta1 also stimulated surface expression of integrin alphavbeta3 and FAK activation., The expression of focal adhesion kinase and integrin-linked kinase proteins was also upregulated by treatment with TGF-beta., Our results showed that TGF-beta 1 could rapidly attenuated cell adhesion onto Fn without changing the expression of alpha 5 beta 1 integrin, and at the meantime dephosphorylated FAK.,…	12234017:3, 20410683:7, 12549072:3, 16972260:8, 19340459:2, 18669633:3, 12733346:4, 18787183:4, 11477097:1141, 18583311:100 <more data available...>	2	12	Homo sapiens, Mus musculus	myofibroblasts, Endothelial Cells, Epithelial Cells, Fibroblasts	positive
TGFB1 -> PTPRC	Expression	intravenous immunoglobulin suppressed cord blood mononuclear cells and CD3(+) T-cells proliferation, secretions of IL-10, INF-? and TGF-ß(1), but not IL-4, and PHA-induced expressions of surface molecules (CD25, CD45RA and CD45RO), with more pronounced effects for cord blood mononuclear cells., Purified B cells (B220+) were stimulated with 10 µg/mL lipopolysaccharide for 48 hours with or without …	20880351:2, 12920022:1097, 18270368:1286	2	3		T-Lymphocytes, B-Lymphocytes	positive
TGFB1 -> RBP1	Expression	In both cell populations, transforming growth factor-beta 1 treatment increased CRBP-1 expression., We also demonstrate that CRBP-1 expression by fibroblasts is regulated in vitro by retinoic acid and transforming growth factor-beta1., The expression of CRBP-1 is regulated at the transcriptional level by TGF-beta and retinoic acid but not synergistically, suggesting a possible common pathway., TG…	12004002:12, 9403724:10, 11319755:4, 12419830:1201	2	4	Rattus norvegicus	Fibroblasts	positive
TGFB1 -> S100A4	Expression	TGF-beta1 increased S100A4 expression in cultured ileal fibroblasts., In vitro experiments using human dermal microvascular endothelial cells demonstrated that TGF-beta1 induced myofibroblastic features in human dermal microvascular endothelial cells, including spindle cell morphology, reduction of CD34 expression, and induction of S100A4, alpha-smooth muscle actin, and COL1A1 expression, as well…	20489045:10, 19608867:2, 17974953:1193, 11967021:1076, 17562716:1290, 16571622:1253, 10504497:1057, 19506550:1180, 20592463:9, 20070253:8 <more data available...>	2	16	Homo sapiens, Mus musculus	Fibroblasts, Endothelial Cells, Hepatocytes, Epithelial Cells	positive
TGFB1 -> S100A6	Expression	The above data suggest that NF-?B activation and subsequent binding to an NF-?B-binding site correlates with the induction of S100A6 promoter activity by PDGF, transforming growth factorß, and TNF-a. [FIGURE 8.] View larger version: In this window.	18753141:1246	2	1			positive
TGFB1 -> SMAD7	Expression	TGF-beta increased Smad7 expression at both 4 and 24 hours., Lipopolysaccharide reduced whereas TGF-beta1 increased smad-7 expression., In this report, we show that TGF-beta can stabilize Smad7 mRNA and activate Smad7 transcription., The levels of Smad 7 mRNA was rapidly and transiently increased by TGF-beta., Smad7 mRNA was inhibited by TGF-beta, but augmented by coincubation with EM-A or EM703.…	19374154:7, 20632282:12, 10823886:3, 9886263:3, 18600500:4, 9712726:4, 11325521:5, 11716483:0, 18704440:6, 16837618:5 <more data available...>	2	100	Homo sapiens, Rattus norvegicus, Mus musculus, Mammalia	Fibroblasts, Mesangial Cells, Eosinophils, myofibroblasts, Podocytes, Keratinocytes, Neurons, Astrocytes, Odontoblasts, Muscle Cells <more data available...>	positive
TGFB1 -> SOCS3	Expression	TGF-beta inhibits IL-6-induced SOCS3 promoter activity in T cells., These data show that TGF-beta coordinately induces LIF and SOCS3 to promote prosurvival signaling., Furthermore, TGF-beta rapidly induces sustained SOCS-3 expression in macrophage/osteoclast precursors., In this study, we demonstrate that LPS-induced endogenous TGF-beta1 contributes to the inducible SOCS3 expression in macrophage…	19535626:4, 20181800:8, 12646633:7, 17920684:3, 13679037:8, 18031698:1059	2	6		T-Lymphocytes, Osteoclasts, Macrophages	positive
TGFB1 -> SOX9	Expression	Moreover, exogenous TGF-beta can induce Sox9 expression in the mandibular arch., In contrast, TGF-beta-stimulated COL2A1, aggrecan, and SOX-9 mRNA levels were abrogated by IL-1beta., In addition, up-regulation of Fibronectin and suppression of Sox9 expression by TGF-beta1 was also found to be mediated by CTGF., Transforming growth factor-beta treatment increased MAPK activity and Sox-9, aggrecan,…	18684439:6, 17604656:13, 17111364:7, 15564911:11, 20157375:7, 20590658:6, 19096623:9, 18496879:5, 16575901:3, 17525254:5 <more data available...>	2	21	Bos taurus, Rattus norvegicus, Homo sapiens	Chondrocytes, Mesenchymal Stem Cells, Mesangial Cells, Hepatic Stellate Cells, chondroblasts	positive
TGFB1 -> SRGN	Expression	Metabolic labeling experiments reveal that TGF-beta induces selectively the expression of proteoglycan-I, whereas the level of proteoglycan-II remains unaltered., A transforming growth factorß response element was identified in the promoter of the a1(I) collagen gene, and transforming growth factorß1 increased the stability of mRNA for a1(I) collagen in confluent cultures of fibroblasts.42 Also, …	1863601:2, 11095603:1224	2	2	Homo sapiens	Fibroblasts	positive
TGFB1 -> STAT1	Expression	IFN-gamma down-regulates TGF-beta1-induced IgA expression through Stat1 and p300 signaling.	20016942:100	2	1			positive
TGFB1 -> SYNPO	Expression	Anti-TGF-ß antibody 2G7 blocked synaptopodin expression and inhibited the redistribution of zona occludens-1 (Figure 1D).	16207831:1114	2	1		Podocytes	positive
TGFB1 -> TF	Expression	However, in quiescent, well-differentiated cells, TGF-beta repressed the mitogenic responses to both nutrients alone (by 90%) and to nutrients plus the exogenous stimulatory factors epidermal growth factor (E), insulin (I), and transferrin (T) (by 55-65%)., TGF-beta(1) and bFGF upregulate transferrin gene expression of cultured lens epithelial cells remarkably, can reduce lenticular oxidative dam…	1701348:3, 11835825:8	2	2		Epithelial Cells	positive
TGFB1 -> TGFB2	Expression	TGF-beta1 stimulated TGF-beta2 production (p < 0.01 relative to control)., In contrast, incubation with TGF-beta1 increased fibronectin, procollagen, vascular endothelial growth factor (VEGF), and TGF-beta2 protein production (P < .05)., In the present study, we show that hypoxia-induced TGF-beta2 gene expression is dependent on thrombospondin-1-mediated bioactivation of latent TGF-beta., As prev…	12772773:7, 12546137:6, 18090870:8, 12411310:2, 1389225:1, 20573232:7, 17651146:7, 17332363:1164, 10886500:1308, 9492075:1234 <more data available...>	2	25	Homo sapiens, Mus musculus, Rattus norvegicus, Bos taurus	Fibroblasts, Endothelial Cells, Lymphocytes, Null, Epithelial Cells, Stromal Cells	positive
TGFB1 -> TGFBR1	Expression	In contrast, both TGF-beta and Ang II increased TGF-beta receptor I mRNA to about 260% or 180% of controls (P<0.05)., Interestingly, TGF-beta1 differentially stimulated or inhibited the expression of TbetaR-I and TbetaR-II mRNA in the gliomas., Furthermore, this truncated Smad4 functioned as a dominant negative form in TGF-beta1-mediated reporter activity and TGF-beta1 receptor expression., TGF-b…	10426193:8, 10048979:3, 12860278:5, 12038632:8, 10861501:5, 9490005:3, 9516449:3, 15577613:5, 19091788:9, 19038005:5 <more data available...>	2	53	Homo sapiens, Mus musculus	Fibroblasts, Osteoclasts, renal tubular epithelial cells, Macrophages, Endothelial Cells, Osteoblasts, Granulosa Cells, basal cells, Epithelial Cells, Chondrocytes <more data available...>	positive
TGFB1 -> TGFBR2	Expression	These data indicate that TGFB1-insensitivity in LbetaT2 cells results from a deficiency in Tgfbr2 expression., Dysregulated TGF-beta signalling may result from mutations in TGFBR1 and TGFBR2 genes, thus resulting in degenerative changes in the vessel wall., Expression of the transforming growth factor-beta type II receptor (TGF-beta RII) is highly regulated and is a critical determinant of the ce…	16384533:13, 18550062:2, 11179682:0, 12038632:8, 10861501:5, 9167190:2, 9516449:3, 11290556:6, 12198207:11, 19088080:4 <more data available...>	2	24	Homo sapiens, Rattus norvegicus	Epithelial Cells, Fibroblasts, Endothelial Cells, Muscle Cells, T-Lymphocytes, Myeloid Cells	positive
TGFB1 -> TGM2	Expression	TGase 2 mRNA expression was up-regulated as the result of TGF-beta treatment in competitive RT-PCR., Transforming growth factor-beta and interleukin -1beta induced Factor XIIIa and tTGase expression in cartilage and meniscal organ cultures., This study suggests that in the isolated perfused rat kidney and in the absence of other exogenous growth factors, TGF-beta1 selectively increases the synthe…	16044258:6, 11438463:3, 10505687:11, 17460246:6, 12874459:1070, 10892867:1253, 9582307:1045, 9114053:1188, 18235007:1172, 14555988:1123 <more data available...>	2	25	Homo sapiens, Rattus norvegicus	Fibroblasts, Keratinocytes, Epithelial Cells	positive
TGFB1 -> THBS2	Expression	Using this assay, we observed that thrombospondin-1 and CISP/thrombospondin-2 syntheses were respectively stimulated threefold and twofold by a 24-h treatment with 2 ng/ml TGF beta 1., After 96 h of treatment, TSP-1 and TSP-2 mRNA levels were significantly increased (p < 0.05) by TGFbeta1 treatment, which also inhibited HP75 cell growth., Further, p38 MAPK mediated induction of collagen I and TSP…	7698241:4, 15347840:5, 15905080:5, 15616224:1300	2	4	Homo sapiens, Bos taurus	Hepatic Stellate Cells	positive
TGFB1 -> VEGFA	Expression	Retinoic acid enhanced the TGF-beta-increased levels of VEGF mRNA., TGF beta-1 significantly (P < .05) increased production of VEGF., TGF-beta and hypoxia synergistically induced VEGF mRNA expression., Receptor restoration also changed the levels of VEGF mRNA induced by TGF-beta(1)., Transforming growth factor -beta is a potent stimulator of VEGF expression in vitro., T(3) enhanced the TGF-beta-i…	12801520:9, 9416408:8, 11678207:6, 12399125:6, 11115468:2, 12706291:5, 10516092:5, 8603372:2, 15347840:4, 11779736:13 <more data available...>	2	100	Homo sapiens, Rattus norvegicus, Mus musculus, Bos taurus	Osteoblasts, mesothelial cells, Fibroblasts, Hepatic Stellate Cells, Blood Platelets, Myocytes, Smooth Muscle, Epithelial Cells, Mesenchymal Stem Cells, Monocytes, Endothelial Cells <more data available...>	positive
TGFB1 -> VIM	Expression	Translation of SMAD2 mRNA as well as TGF-ß-induced cell motility and vimentin expression was regulated by MNK1 signaling., Furthermore, induction of vimentin expression by TGF-beta1 and hypoxia was evaluated in gastric cancer cells., Here, we suggest a mechanism to explain how TGFbeta1 contributes to the up-regulation of vimentin expression while blocking myogenesis., Western blotting analysis sh…	21406405:7, 20358301:4, 17270292:2, 10580588:7, 20727350:6, 20671927:3, 20958047:7, 19213777:6, 21418395:5, 1879463:2 <more data available...>	2	61	Mus musculus, Rattus norvegicus, Homo sapiens	Stromal Cells, Fibroblasts, mesothelial cells, Epithelial Cells, Hepatocytes, myofibroblasts	positive
TGFB2 -> CLU	Expression	Transforming growth factor-ß2 increased SA-ß-Gal activity, lipid peroxidation, and the mRNA expressions of Apo J, SM22, and SPARC., Apo J mRNA expression was maximally increased by 2.5 ± 0.5-fold after transforming growth factor-ß1 and by 3.5 ± 0.2-fold after transforming growth factor-ß2 treatment (Fig. 5A) .	20554622:9, 19171648:1210	2	2			positive
TGFB2 -> HSPB1	Expression	Both H(2)O(2) and TGF-beta2 increased the Hsp27 expression.	18552392:9	2	1			positive
TGFB2 -> INPP5D	Expression	During glucocorticoid conditioning of bone marrow Mf, TGF-ß1 and TGF-ß2 mRNA and protein expression were found to increase in parallel to SHIP1 expression.	17947710:1361	2	1			positive
TGFB2 -> ITGB2	Expression	TGF-ß-neutralizing Antibody Abrogates all-trans-retinoic acid- and TGF-ß2-induced MUC4 Expression in CD18/HPAF-SF Cells.	10938282:1204	2	1			positive
TGFB2 -> PTGS2	Expression	We found that TGF-beta2 and FGF-2 oppositely affect bovine corneal endothelial cell proliferation and TGF-beta2 can override the stimulating effects of FGF-2 by increasing COX-2 expression in these cells.	16963022:7	2	1	Bos taurus	Endothelial Cells	positive
TGFB2 -> PTK2	Expression	By immunofluorescence staining and western blotting, we observed that TGF-beta2 markedly enhanced the expression of integrin beta1 and the Tyr-phosphorylation of focal adhesion kinase (FAK).	17960115:9	2	1		Epithelial Cells	positive
TGFB2 -> SMAD7	Expression	The addition of transforming growth factorß2 to siSmad4-transfected cells induced a significant increase in Smad7 gene expression (210% ± 12%) compared with that in the unstimulated siSmad4 group.	19516008:1195	2	1			positive
TGFB2 -> TGFB1	Expression	TGF beta 2 had similar effects on Osteopontin gene expression as TGF beta 1., Immunolocalization showed that exogenous TGF-beta(2) stimulates increased expression of endogenous TGF-beta(1)., Transforming growth factor-beta 2 treatment of trabecular cells also increased their expression of the TGF-beta 1 gene., Moreover, injection of TGF-beta 2 stimulated synthesis of TGF-beta 1 in chondrocytes an…	3166460:11, 17163882:7, 8977496:11, 2351696:4, 10640441:6, 16301614:1276, 20952520:1119, 12429716:1168, 12911534:1234, 17502504:1165 <more data available...>	2	19	Homo sapiens	Chondrocytes, Myocytes, Cardiac, T-Lymphocytes, Fibroblasts, Neutrophils, B-Lymphocytes	positive
TGFB2 -> TGM2	Expression	Treatment of subconjunctival fibroblasts with TGF-beta2 caused an increase in activation and expression of tTgase., TGF-beta 2 treatment upregulated the expression of Col1 alpha 1, Col4 alpha 2, fibronectin, CTGF, TGM2, and TSP-1 mRNA and protein in cultured astrocytes., Increased levels of TGF-beta2 in the aqueous humor may lead to an increase of tTgase expression and activity in the human trabe…	17460246:5, 15671284:4, 10892867:13, 14985317:7, 16936095:1247, 14691167:1041	2	6		Fibroblasts, Astrocytes, Epithelial Cells	positive
TGFB2 -> THBS2	Expression	Among members of the TGF beta family, TGF beta 1 and TGF beta 2 and to a lesser extent activin could stimulate thrombospondin-1 and CISP/thrombospondin-2 synthesis, whereas inhibin and Müllerian inhibiting substance were inactive.	7698241:7	2	1			positive
TGFB2 -> VEGFA	Expression	Intrapleural injection of TGF-beta(2) induced a dose-dependent increase in VEGF production., Stimulation of VEGF expression by TGF-beta2 was blocked by cycloheximide, suggesting that de novo protein synthesis is required., The thrombin-induced calcium mobilization may play an important permissive role in maximizing TGF-beta2-induced VEGF expression in RPE cells., Exogenous TGFbeta2 stimulates VEG…	11779736:5, 17331500:4, 17525207:9, 16414296:7, 10830293:1292, 16162788:1177	2	6	Homo sapiens	Monocytes, mesothelial cells	positive
TGFBR1 -> CSF1R	Expression	TGF-ß1-induced expression of c-fms in EM42 cells and epithelial cells is inhibited by TGFBR I antagonists and p38 inhibitor.	19505996:1179	2	1		Epithelial Cells	positive
TGFBR1 -> PTGS2	Expression	Interestingly, administering a TßR-I antagonist to quiescent 4T1 cells significantly reduced their expression of Cox-2 messenger RNA and protein (Figure 1F).	18725385:1117	2	1		fibroblastoids	positive
TGFBR1 -> TGFB1	Expression	This persistence was because of autocrine synthesis of TGF-beta1, which was inhibited by both anti-TGF-beta1 antibody and the ALK5 inhibitor SB431542., Based on these findings, we hypothesize that the interaction between c-Ski and TßRI might interfere with nuclear translocation of the R-Smad/Smad4 complex, thereby attenuating TGF-ß signaling., These results show that constitutively reduced Tgfbr1…	19193641:6, 20959473:4, 19147584:4, 19535626:7, 19432813:7	2	5	Homo sapiens	myofibroblasts, T-Lymphocytes, Mesenchymal Stem Cells	positive
TGFBR2 -> PTGS2	Expression	The reduced expression of TbetaRII, increased expression of COX-2, and the ability to form colonies in Matrigel were all reversible upon withdrawal of exogenous TGF-beta1 for the RIE-Tr cells., MDA-MB-231 cells overexpressing dominant-negative TGFbeta type II receptors showed decreased bone metastases and reduced osteoclastic bone resorption with impaired COX-2 expression.	10023661:11, 16489006:7	2	2		Osteoclasts	positive
TGFBR2 -> VEGFA	Expression	VEGF expression was stimulated by ALK5, TßRII, and SMAD2, and inhibited by BMP-9 via ALK1, BMPRII, and SMAD1.	19506300:1238	2	1			positive
TGM2 -> ABCA1	Expression	retinoic acid-stimulated expression of ABCA1 was attenuated in TG2-/- bone marrow macrophages in vitro., Transglutaminase-2 deficiency in bone marrow cells, shown to impair apoptotic cell phagocytosis and macrophage ABCA1 expression in vitro, did not significantly alter necrotic core formation in low-density lipoprotein receptor-deficient mice and led to a small increase in lesion size,33 which s…	16410462:1175, 17420351:1220	2	2		Macrophages	positive
TGM2 -> CYBB	Expression	Inhibition of cross-linking activity of TG2 by monodansylcadaverin in these cells led to diminished nitroblue tetrazolium positivity, production of less superoxide anion, and decreased expression of GP91PHOX, the membrane-associated subunit of NADPH oxidase.	16763214:3	2	1			positive
TGM2 -> TGFB1	Expression	In addition, TG2 also activates transforming growth factor-beta (TGF-beta)., Particularly relevant is the finding that both TGF-beta and IL-12 regulations were significantly altered in the absence of TG2., Free Gd3+ ions may also activate tissue transglutaminase, which in turn activates transforming growth factor beta (TGF-beta) produced by dendritic cells., Increased TG2 expression in these fibr…	18688035:2, 15905580:8, 19886227:11, 19657147:2, 18558621:6, 12810961:2, 18523305:1259, 15199098:1330, 11686302:1320	2	9		Macrophages, Dendritic Cells, Fibroblasts, Mesangial Cells	positive
TGM2 -> ZEB2	Expression	Slug, Zeb1, and Zeb2 mRNA levels were increased in OV90-TG2 compared with control cells.	19951993:1247, 19951995:1247	2	2			positive
TLR2 -> CCL3	Expression	lower m.w. hyaluronan-induced MIP-1a expression requires the TLR2 receptor., B, Optimum MIP-1a and RANTES production in response to PorB is dependent on the expression of TLR2., In some experiments, TLR2 stimulation appeared to preferentially induce the transcripts of specific chemokines, such as IL-8 and MIP-1a., Compared with wild-type mice, lesion-induced levels of CCL3, CCL4, CXCL2, and CXCL1…	16818787:1208, 17709538:1252, 11477091:1180, 17151286:1198, 12055254:1319, 19155492:1344, 15819701:1276, 11477091:181, 19155492:345	2	9	Homo sapiens	Macrophages, Peritoneal, Macrophages, Monocytes	positive
TLR2 -> CD80	Expression	In summary, anti-TLR2 blocked the lipopeptide-induced increase in CD80 median fluorescence intensity and the increase in the percentage of cells positive for CD80., TLR2 and TLR4 differentially regulate B7-1 resulting in distinct cytokine responses to the mycoplasma superantigen MAM as well as to disease induced by Mycoplasma arthritidis., The TLR2 agonist Pam3Cys significantly stimulated the mat…	11160304:1193, 16469054:100, 19109203:1127, 18006661:1115, 12704121:1267, 19923446:1185	2	6	Homo sapiens	Dendritic Cells, Monocytes	positive
TLR2 -> CD86	Expression	Systemic administration of ligands for TLR2 or -4 in human artery-artery-severe combined immunodeficient chimeras drives differentiation of adventitial DCs into chemokine-producing effector cells with high-level expression of both CD83 and CD86 and mediates T-cell regulatory function through release of interleukin 18., Toll-like receptor2-mediated enrichment of CD86 and MHC class II expression by…	16461802:6, 17178920:1159, 11160323:1246, 19109203:1127, 18462086:1175, 19930041:1428, 18217947:1256, 19297478:1234, 19923446:1185, 11823477:142 <more data available...>	2	19	Homo sapiens	T-Lymphocytes, Dendritic Cells, Macrophages, B-Lymphocytes	positive
TLR2 -> CEBPB	Expression	The TLR2 agonist Pam(3)CSK(4) was also shown to induce ASK1 Ser967 dephosphorylation, JNK and c-jun phosphorylation, C/EBPbeta activation, and COX-2 expression in RAW 264.7 macrophages., Signaling by the TLR2 agonist LpqH induced expression of C/EBPß and its binding to CIITA promoter I and promoter IV., The mycobacterial lipoprotein and Toll-like receptor2 agonist LpqH induces expression of the t…	20200402:8, 17982082:1418, 19629181:1341, 19454718:1183, 19629181:342, 19454718:184	2	6		Macrophages	positive
TLR2 -> CEBPD	Expression	Toll-like receptor2 stimulation also induces C/EBPd expression and binding to the CIITA promoter [31]., TLR2 signaling by LpqH induced expression of liver inhibitory protein and C/EBPd and enhanced expression of LAP at time points that correlated kinetically with the onset of inhibition of IFN-?-induced CIITA expression.	19629181:1348, 17982082:1080, 19629181:349	2	3		Macrophages	positive
TLR2 -> DUSP1	Expression	Anti-TLR2 antibodies, as well as specific ERK and p38 MAPK inhibitors, decreased MKP-1 transcription in lipomannan-stimulated cells.	18201568:3	2	1		Macrophages	positive
TLR2 -> HSPB1	Expression	TLR1/2 ligand palmitoyl-3-cysteine-serine-lysine-4 (Pam3CSK4) induces activation of PKDs via a PKC-independent manner, and Pam3CSK4-induced expression of heat shock protein 27 and MCP-1, as well as activation of PKDs, is inhibited by Gö6976, but not by broad-spectrum PKC inhibitors, in mouse bone marrow-derived mast cells (26).	19414785:1064, 19414785:65	2	2	Mus musculus	Mast Cells	positive
TLR2 -> ITGAX	Expression	The TLR2 agonist Pam3Cys significantly stimulated the maturation of DCs by enhancing the surface expression of CD11c, MHC class I, MHC class II, CD40, CD80, and CD86.	19109203:1127, 19109203:128	2	2		Dendritic Cells	positive
TLR2 -> ITGB2	Expression	Peptidoglycan (TLR2 ligand), flagellin (TLR5 ligand), and Imiquimod R837 (TLR7 ligand) could significantly upregulate cell surface expression of intercellular adhesion molecule (ICAM)-1 and CD18, and induce the release of IL-1beta, IL-6, IL-8, growth-related oncogene -alpha, and superoxides of eosinophils., It therefore appears that fimbriae influence TLR2-dependent cellular activation through in…	17332440:5, 16988241:1069, 16751412:1065	2	3	Mus musculus	Eosinophils, Macrophages, Endothelial Cells	positive
TLR2 -> LCN2	Expression	LCN2 expression is increased in response to activation of TLR2 and TLR4 signaling by bacterial peptides (42)., Also, our in vitro experiments suggest that toll-like receptor2 and toll-like receptor4 activation and in particular IL-1ß, strongly induce NGAL/lipocalin-2 expression in neonatal cardiomyocytes.	18317594:1267, 19329498:1186	2	2		Keratinocytes, Myocytes, Cardiac	positive
TLR2 -> PTGS2	Expression	Furthermore, costimulation with the TLR2 ligand Pam3Cys also led to enhanced COX-2 mRNA., Administration of TLR2 neutralizing antibody effectively inhibited peptidoglycan-induced iNOS and COX-2 expression., Finally, adenylate cyclase toxin and TLR2 or TLR4 act synergistically to increase COX-2 expression., Interestingly, histamine synergistically activated Toll-like receptor2-mediated Cox-2 expre…	14966191:6, 20451669:4, 17927697:7, 20040740:4, 20200402:9, 15636756:4, 14966134:4, 20828867:8, 20558725:9, 16407295:8 <more data available...>	2	34	Mus musculus, Homo sapiens	Microglia, Macrophages, Fibroblasts, PBMCs, Epithelial Cells	positive
TLR2 -> STAT3	Expression	TLR2 activation triggers STAT3 and Smad3 activation., TLR2 activation sequentially stimulates NF-?B, STAT3 and Smad3 activation., In addition, blockade of TLR2 abrogated peptidoglycan-SA-induced STAT3 and Smad3 activation. [thumbnail] ., Secondly, HSP60 activation of TLR2 mediates the expression and phosphorylation of Stat3 in tumor cells., These finding indicated that peptidoglycan-SA-stimulated…	20520770:250, 20520770:260, 20520770:255, 19654875:266, 20520770:318, 19654875:200, 20520770:319, 19654875:159, 19654875:164	2	9		B-Lymphocytes	positive
TLR2 -> VEGFA	Expression	The free fatty acids-induced VEGF expression was mostly mediated by TLR2., These studies demonstrated that TLR2 signaling through the PI3K-Akt pathway is necessary for lipoteichoic acid-induced VEGF expression in pulp cells., These data indicate that TLR2 may be essential to mesenchymal stem cell-mediated myocardial recovery and VEGF production., TNF-alpha and TLR-2, -3 and -4 agonists induced th…	18641052:5, 19767581:4, 20173040:13, 19744167:9, 16981238:10, 17182109:10	2	6	Homo sapiens	Adipocytes, Odontoblasts, Mesenchymal Stem Cells, Chondrocytes, Fibroblasts	positive
TNFRSF1A -> AQP4	Expression	TNFR1-dependent increase in aquaporin -4 mRNA and protein expression was observed with a concomitant increase in water content, in brain (18% increase in C57Bl6 mice treated with lipopolysaccharide versus those treated with saline), similar to cerebral edema observed in sepsis.	17884256:3	2	1			positive
TNFRSF1A -> CD83	Expression	The CD83 promoter is also activated by chimeric latent membrane protein 1-CD40, latent membrane protein 1-TNFR1, and latent membrane protein 1-TNFR2.	12857898:1232	2	1			positive
TNFRSF1A -> VEGFA	Expression	Further analysis showed that induction of EPOR and VEGF expression in primary cortical neurons after glucose deprivation largely depended on TNFRI and was further up-regulated by TNF., Activation of TNFR1 increased the expression of vascular endothelial growth factor, p21(WAF1/CIP1), and manganese superoxide dismutase in MCF7 breast cancer cells, and increased the expression of CCl2/MCP-1 and IL-…	18413601:5, 18606683:8, 17640973:1152, 18824767:1116	2	4		Neurons, Macrophages	positive
TREM2 -> CD86	Expression	In addition, TREM-2 induces upregulation of some T cell stimulatory molecules, such as MHC class II, CD40, and CD86., TREM2/DAP12 engagement in DCs leads to upregulation of CCR7, CD40, CD86, and DC survival but not IL-12 nor TNF-alpha production., Ligation of triggering receptor expressed on myeloid cells-2 induced increased cell surface expression of CD40, CD86, and MHC class II but Ag-capturing…	11602640:1310, 11828015:1087, 14978127:1314, 15128777:1290, 14978127:315, 15128777:291	2	6	Homo sapiens	T-Lymphocytes, Antigen-Presenting Cells, Monocytes, Dendritic Cells	positive
UCP2 -> BCL2L1	Expression	Furthermore, UCP2 overexpression in HCT116 cells resulted in decreased cleavage and activation of the key apoptosis effector caspase-3, increased abundance of the antiapoptotic Bcl-XL protein, and less expression of PUMA-a (Fig. 2A, bottom right), an essential proapoptotic protein targeted by the tumor suppressor p53 (19, 20).	18413749:1201	2	1			positive
VEGFA -> ADAMTS1	Expression	These results indicate that VEGF significantly induces ADAMTS1 expression in endothelial cells in a PKC-dependent fashion.	16936124:9	2	1		Endothelial Cells	positive
VEGFA -> ANGPT1	Expression	VEGF increased the amount of angiopoietin1, but not Ang2, protein secreted into the medium., Both hypoxia and VEGF (10 ng/ml) treatment significantly increased angiopoietin-1 mRNA expression., Since VEGF blockade opposed the effect of angiotensin II on cell proliferation, it is hypothesised that VEGF mediates the angiotensin II-dependent effect in concert with the changes in angiopoietin expressi…	11381069:9, 12686170:5, 18390690:8, 10336473:1140, 12649156:1241, 14672554:1300, 20881939:1266, 11289054:1240, 21179479:1334, 16176970:1075 <more data available...>	2	11	Bos taurus, Homo sapiens	Epithelial Cells, Pericytes, Endothelial Cells, Adipocytes	positive
VEGFA -> AQP4	Expression	VEGF administration highly upregulated AQP4 mRNA and protein in the ventral midbrain., VEGF alone significantly increased the extravasation of Evans blue and up-regulated the levels of AQP4 protein expression in the injured spinal cord issue, but the levels of AQP1 expression were not significantly changed.	18022290:5, 21092735:2	2	2			positive
VEGFA -> BCL2	Expression	VEGF increases Bcl-2 expression by 33% over cells cultured in standard media., The expression of bcl-2 in HL-60 cells was upregulated by VEGF., The expression and localization of the survival factor bcl-2 was dependent on VEGF., In contrast, VEGF-induced tube formations and Bcl-2 expression were significantly decreased at the end of this period., VEGF decreases active caspase 3 levels and increas…	11877669:6, 16584583:8, 16428272:9, 14633857:4, 20430442:4, 10859480:4, 11461089:2, 11380405:2, 17015762:6, 17251059:10 <more data available...>	2	67	Homo sapiens, Bos taurus	Neurons, Endothelial Cells, synoviocytes, Myocytes, Cardiac, Fibroblasts, somatic cells	positive
VEGFA -> CCL3	Expression	VEGF and TNFalpha secreted from primary tumors signal through circulatory system to stimulate lung endothelial cells and macrophages to enhance production of S100A8 and A9 as well as MIP-1alpha, which in turn stimulate primary tumor cells as well as macrophages in bone marrow to migrate over to the lungs presumably via local chemokine gradient., However, VEGF can also increase expression of inter…	19329882:3, 18263734:1059	2	2		Macrophages	positive
VEGFA -> CCND1	Expression	VEGF stimulated both cyclin D1 synthesis and Cdk4 kinase activity, inhibited by PD 98059 and dominant negative JNK-1., In cultures of human umbilical vein endothelial cells , VEGF augmented cyclin D1 expression and cell growth., VEGF and expression of constituitively active JNK each stimulated the synthesis of cyclin D1 and increased the activity of the cyclin-dependent kinase-4, which was inhibi…	9756915:9, 16899623:8, 11250939:5, 15850596:0, 12235165:1196, 12439750:1163, 14744780:1303, 11815623:1228, 16899588:1062, 12907650:1275 <more data available...>	2	15	Homo sapiens, Bos taurus	Endothelial Cells, Epithelial Cells	positive
VEGFA -> CTSL1	Expression	Our results demonstrate the transcriptional upregulation of cathepsin L expression by VEGF.	17574778:1	2	1			positive
VEGFA -> CTSS	Expression	Remaining to be determined are the signaling mechanism(s) by which VEGF-A up-regulates cathepsin and down-regulates cysteine protease inhibitor expression and activity in venules transitioning into mother vessels, and the mechanisms by which the cathepsin-cysteine protease inhibitor balance is subsequently restored as mother vessels evolve into daughter vessels., GAPDH serves as a control. (B,C) …	19435903:1281, 20824056:1214	2	2	Homo sapiens	Endothelial Cells	positive
VEGFA -> CXCL10	Expression	Collectively, these findings indicate that VEGF-induced augmentation of IP-10 expression is a major mechanism underlying its proinflammatory function., Vascular endothelial growth factor induces IP-10 chemokine expression., It is reported that VEGF may also play a major role to augment the expression of IP-10 in T cells (Feldman et al, 2002)., As shown in Figure 3C, an anti-VEGF antibody signific…	16493069:8, 11890674:100, 17505511:1164, 18694997:1165, 14660742:1195, 20220052:1213	2	6	Mesocricetus auratus	T-Lymphocytes, Dendritic Cells, Endothelial Cells	positive
VEGFA -> DUSP1	Expression	VEGF-A and VEGF-E maximally induced MKP-1 expression in ECs; however, the other VEGF subtypes had no effect., vascular endothelial growth factor enhances transcription of DUSP1 and DUSP5 genes in ECs.., Real-time polymerase chain reaction analysis showed a reduction in basal and VEGF-induced MKP-1 mRNA.	18003751:2, 19741200:1148, 19020052:1218	2	3	Homo sapiens	Endothelial Cells	positive
VEGFA -> FLI1	Expression	We also found that ETV-1, Fli-1, ERG, MMP-1, -3, -7, -8, -9, -10, -13, and -19 expression is up-regulated more than 1.5-fold in human umbilical vein endothelial cells after 2 h of VEGF treatment.	20432469:5	2	1	Homo sapiens	Endothelial Cells	positive
VEGFA -> HBEGF	Expression	HB-EGF mRNA was induced by 8-fold after 2 h of VEGF stimulation, and it returned to base line within 6 h., Induction of HB-EGF expression by vascular endothelial growth factor (VEGF) released from ECs led to the suggestion that HB-EGF may participate in recruitment of mesenchymal cells that form the medial and adventitial layers of arteries and veins during embryonic development,14 a process with…	9468491:2, 15994441:1059	2	2	Homo sapiens	Endothelial Cells	positive
VEGFA -> ID1	Expression	Vascular endothelial growth factor (VEGF) and TGFbeta induced the expression of Id1 and Id3 in HUVECs., Inhibitor of DNA binding-1 was localized predominantly in the cytoplasm, and was rapidly upregulated by stimulation with serum and vascular endothelial growth factor., Thus, VEGF-induced activation of Id1 and Id3 may be a critical molecular event required to promote mobilization of bone marrow …	15494533:3, 19701608:5, 11840325:1178, 15602010:1443, 11840326:1188, 20065063:1248, 17426247:1247	2	7		Endothelial Cells, Fibroblasts	positive
VEGFA -> ID3	Expression	Stimulation of FTC133 cells with exogenous VEGF enhanced inhibitor of DNA binding-3 expression, which could be abrogated by the KDR-specific inhibitor ZM323881, suggesting that VEGF regulation of inhibitor of DNA binding-3 is KDR dependent., Surface expression of ICAM-1 (c), E-selectin (d), and av integrin (e) was measured in mock transfectants with or without stimulation with VEGF (20 ng/ml), an…	16926250:7, 15494533:1197, 16394085:1259	2	3		Endothelial Cells	positive
VEGFA -> INHBA	Expression	On the other hand, VEGF increased the production of activin A.	15117880:8	2	1	Bos taurus	Endothelial Cells	positive
VEGFA -> INPP5D	Expression	A previous report found that VEGF-A can induce SHIP expression in endothelial cells,15 and thus SHIP expression, or function, could be induced in niche cells to limit effector functions of bone marrow niche cells., It has been previously shown that SHIP-1 mRNA is upregulated in human umbilical vein endothelial cells in response to vascular endothelial growth factor A, and SHIP-1 protein abundance…	19074735:1280, 19423845:1215	2	2	Homo sapiens	Endothelial Cells	positive
VEGFA -> ITGB2	Expression	Flow cytometric analysis of several adhesion molecules at the polymorphonuclear neutrophil surface showed that all VEGF isoforms slightly upregulated beta1- and beta2-integrins and PECAM, and downregulated L-selectin; all these molecules are activation markers., Both VEGF and PlGF induced expression of CD11a and CD18 on monocytes within the same range, indicating that the preparations of PlGF and…	14968118:5, 12600898:1154, 12844492:1061, 15242977:1050	2	4		Neutrophils, Monocytes	positive
VEGFA -> MCL1	Expression	Northern blotting and immunoblotting analyses revealed that the expression level of MCL1, a member of the BCL2 family, was increased by VEGF., We further found that vascular endothelial growth factor (VEGF) is a novel regulator of Mcl-1 expression in prostate cancer cells., VEGF can inhibit the apoptosis of HL-60 cells possibly through increasing the expressions of Bcl-2 and Mcl-1 mRNA and protei…	9850095:3, 20085644:4, 17178043:9, 10667597:1219, 15217829:1125, 11705851:1162, 14996703:1152, 19234191:1059, 12612065:1035, 16518413:1159 <more data available...>	2	11	Bos taurus	hematopoietic cells, Myeloid Cells, B-Lymphocytes, thymocytes, Plasma Cells, Endothelial Cells	positive
VEGFA -> PDPN	Expression	In vitro, endogenous and VEGF-A-induced VEGFR-3 and podoplanin expression by human microvascular endothelial cells was reduced by siRNA to NFATc1, to levels comparable to reductions seen with siRNA to Prox-1.	19233265:8	2	1	Homo sapiens	Endothelial Cells	positive
VEGFA -> PLAT	Expression	Co-added bFGF and VEGF increased t-plasminogen activator mRNA levels and enzyme activity in both cell types in a synergistic manner., At equimolar concentrations (0.5 nM), VEGF was a more potent inducer of t-PA mRNA than bFGF, while bFGF was a more potent inducer of u-PA and PAI-1 mRNAs., VEGF-A induces hypertrophy and loss of barrier function in pre-existing vessels, and induces angiogenic sprou…	11522025:3, 1755866:2, 14688216:9, 9378778:4, 7507853:3, 15602010:1797, 11443212:1237, 7730348:1214, 12805403:1163, 10523040:1203 <more data available...>	2	13	Bos taurus, Homo sapiens	Endothelial Cells, Monocytes	positive
VEGFA -> PTGS2	Expression	Furthermore, aspirin and sodium salicylate inhibited COX-2 expression stimulated by VEGF., Yet the signaling pathways by which VEGF modulates COX-2 gene expression are still less well defined., Treatment of HMEC-1 with VEGF resulted in a dose- and time-dependent up-regulation of COX-2 mRNA and protein levels., IGFBP7 attenuated VEGF-enhanced cyclooxygenase -2 and VEGF mRNA expression, and prostag…	14521608:9, 16336951:2, 12107271:1, 19374835:3, 11238591:2, 12881220:9, 20032081:10, 21273371:5, 18093816:7, 16651031:4 <more data available...>	2	44	Homo sapiens, Rattus norvegicus, Bos taurus	Endothelial Cells, Muscle Cells, Luteal Cells, B-Lymphocytes, Mesangial Cells, Myocytes, Cardiac	positive
VEGFA -> S1PR3	Expression	We show that the VEGF stimulates the expression of Edg3/S1P3 (S1P3) and that expression of this Gi-protein-coupled receptor is both sufficient and necessary for the expression of Akt3., Secondly, VEGF regulates S1P1 and S1P3 expression (Igarashi et al. 2003, Hughes et al. 2005, Fieber et al. 2006)., S1P3 expression was induced by 3-fold at P16 (4 days of hypoxia; **P < 0.03). (C) Ang-2 and VEGF m…	16527273:5, 18509004:1060, 17710232:1081, 18055454:1357	2	4		Endothelial Cells	positive
VEGFA -> SOCS3	Expression	Thus, consistent with published reports (33,34), light-induced VEGF may activate STAT3 and induce SOCS3 expression.	18356406:1189	2	1	Mus musculus		positive
VEGFA -> SYNPO	Expression	Both anti-VEGF antibodies and sFlt-1 significantly reduced the expression of synaptopodin that, similar to nephrin, was restored in rescue experiments when 32.5 pM of VEGF was delivered 5 min after infusion of either anti-VEGF antibodies or sFlt-1. [Figure 6] View larger version (74K): [in this window] [in a new window] [Download PowerPoint slide] .	17255128:1146	2	1			positive
VIM -> AXL	Expression	In conclusion, our data show that vimentin functionally contributes to Epithelial-to-mesenchymal transition and is required for induction of Axl expression.	21057535:9	2	1			positive
ZEB2 -> VIM	Expression	Inversely, inhibition of Smad interacting protein-1 expression by RNAi strategies in BT-549 cells and MCF10A cells decreased vimentin expression., Further studies identified that Smad interacting protein 1 overexpression inhibits expression of E-cadherin and enhances expression of mesenchymal proteins such as fibronectin and vimentin., At the same time, ZEB2 has been shown to directly activate th…	16568083:5, 19806322:7, 18381893:1282, 18381457:1072	2	4			positive

## Sheet: Reduced network
CD14 -> CD68	Expression	human microglia cell line clone 3 cells are typical microglia, as suggested by the constitutive expression of Iba-1 and CD14, and IFN-gamma-induced expression of CD11b, CD68 and MHCII.	20375612:3	2	1		positive
CD14 -> CD86	Expression	In contrast, immature dendritic cells cultured in G4 plus human pancreatic RNase or eosinophil-derived neurotoxin for 48 h, although still CD14-, up-regulated the surface expression of CD83, CD86, and HLA-DR, indicating that human pancreatic RNase and eosinophil-derived neurotoxin treatment induced phenotypic maturation of DCs (Fig. 7A).	15528350:1252	2	1		positive
CD14 -> ITGAX	Expression	Treatment of U937 cells with PMA markedly increased CD14, CD11a, CD11b and CD18 antigen expression, and slightly increased CD11c expression., In particular, those for CD11c and tumor necrosis factor a (TNFa) were markedly increased, and there were lesser, but significant, increases in Spp1, CD14, CD45, CCL9, Toll-like receptor 4 (TLR4), and interleukin-1B (IL-1ß) (Fig. 6G,H).	1689274:1, 18160655:1251	2	2		positive
CEBPA -> CSF1	Expression	For example, when expressed alone, RUNX1, C/EBPa, and PU.1 are poor activators of the M-CSF promoter.	15988004:1056	2	1		positive
CEBPA -> PROS1	Expression	Reporter gene analysis suggests that members of the CCAAT/enhancer binding protein (C/EBP) family of transcription factors are potent activators of protein S gene transcription in HepG2 cells.	17061980:6	2	1		positive
CEBPD -> CEBPA	Expression	Previous investigations indicated that transcription of the C/EBPalpha gene is sequentially activated during differentiation, initially by C/EBPbeta and C/EBPdelta and later by C/EBPalpha (autoactivation)., Nuclear expression of the 36-kilodalton C/EBP delta protein increases immediately after birth, followed first by increases in the 38-kilodalton C/EBP beta protein expression and then by increa…	10373535:1, 7910803:4, 10623469:4, 18703634:1194, 18930917:1043, 18653467:1203, 12138207:1046, 12186946:1140, 16154099:1059, 17273556:1253 <more data available...>	2	43		positive
CEBPD -> SOCS3	Expression	The doxycycline-dependent expression of C/EBP-d neither increased Spi-2 and Socs3 transcripts nor interfered with their induction by IL6RIL6 (Fig. 5B).	14600146:227	2	1		positive
CSF1 -> C3	Expression	Macrophage colony-stimulating factor (M-CSF) enhances complement component C3 production by human monocytes/macrophages.	8477063:100	2	1		positive
CSF1 -> CD14	Expression	It has been demonstrated that the expression of CD16 and CD14 is regulated by macrophage colony stimulating factor (M-CSF) and GM-CSF., M-CSF was also shown by flowcytometric analysis to influence the expression of CD14, a receptor for LPS, which might render monocytes more sensitive to LPS., Daily administration of macrophage colony stimulating factor (M-CSF) to the mice resulted in increased le…	12153694:6, 8877404:9, 10594845:5, 9566797:4, 15256426:1265	2	5		positive
CSF1 -> CEBPA	Expression	Ectopic expression of THOC5 mimicked M-CSF mediated cell maturation and enhanced protein expression of the myeloid transcription factors C/EBPbeta, C/EBPalpha, Pu-1 and also GAB2 (a PI-3 Kinase and macrophage development regulator)., M-CSF and G-CSF use separate pathways to activate ERK and modify C/EBPa .	19015024:4, 19587381:1161	2	2		positive
CSF1 -> CSF1R	Expression	However, after 48 h, M-CSF significantly stimulated c-Fms expression., IL-10 together with M-CSF increased the expression of M-CSF receptors., This treatment completely prevented M-CSF-induced c-Fms expression in a dose-dependent manner but had little effect on TNFa-induced c-Fms up-regulation (Fig. 5D)., Incubation with CSF-1 down-regulated CSF-1R expression and was associated with proliferation…	16461346:213, 8978307:46, 16461346:221, 19819976:310, 19059913:261, 19628784:169	2	6		positive
CSF1 -> CYBB	Expression	Consistent with this, we find that expression of gp91phox and p67phox protein is also increased by M-CSF differentiation in Western blots of cell lysate proteins (Fig. 1C)., Of interest to the current studies, HoxA9 overexpression in murine myeloid cells does not impair granulocyte-colony stimulating factor- or macrophage-colony stimulating factor-induced expression of gp91Phox, a phagocyte respi…	16210632:1196, 15681849:71	2	2		positive
CSF1 -> ITGB2	Expression	The levels of CD11a and CD18 expression on granulocytes were significantly enhanced by administration of M-CSF.	11789672:6	2	1		positive
CSF1 -> LGALS3	Expression	Macrophage colony-stimulating factor (M-CSF), which is present at increased levels in MRL/lpr mice, but not in MRL/Mp- +/+ mice, induced the expression of Mac-2 antigen and Fas antigen on spleen adherent cells of MRL/Mp- +/+ mice.	8870694:4	2	1		positive
CSF1 -> TLR2	Expression	CSF-1 also down-regulated expression of TLR1, TLR2, and TLR6, but not the LPS receptor, TLR4, or TLR5., TLR-2 expression on monocytes was enhanced by macrophage colony-stimulating factor (M-CSF) and interleukin-10 (IL-10), but was reduced by transforming growth factor beta1, while CD16 expression was inducible by these cytokines., Toll-like receptor 2 and 4 surface expressions on human monocytes …	11751985:7, 15146415:10, 11672593:100	2	3		positive
CSF1 -> TREM2	Expression	Addition of macrophage colony stimulating factor (M-CSF) to LN cell culture allowed the proliferation and expression of TREM2 in LN cells, and the addition of neutralizing anti-M-CSF antibodies suppressed the proliferation of LN cells despite the expression of TREM2., Whereas Humphery et al. recently reported that TREM-2 expression is induced during in vitro osteoclastogenesis induced by culture …	20345919:4, 16951310:1159	2	2		positive
CSF1R -> PTPN6	Expression	Traumatic injury to the central nervous system activates microglia and strongly increases expression of SHP-1, which physically associates with and is activated by c-Fms in these cells (17).	12361947:312	2	1		positive
GFAP -> APOD	Expression	ApoD levels increased by 35% in the peri-infarct area after 10 and 30 days after pMCAO, mainly in neuron-specific nuclear protein (NeuN) positive neurons and glial fibrillary acidic protein (GFAP) positive astrocytes.	20083089:4	2	1		positive
GFAP -> VIM	Expression	As for GFAP, increased lesion-induced up-regulation of vimentin expression is also already apparent at 1 dpl, with knock-out animals showing higher expression than wild-type animals (Fig. 5b).	12843240:1209	2	1		positive
ITGAX -> CD86	Expression	We found that the expression level of co-stimulatory molecules, CD40, CD54, CD80, CD86 and CD11b, were elevated evidently, except CD11c, I-A(d) and H-2K(d)., As reported previously (24), bone marrow-derived macrophage-derived dendritic cells expressed high levels of CD11c, CD86, and I-Ab, and LPS up-regulated the expression of CD86 and I-Ab.	20499643:4, 19336404:170	2	2		positive
ITGB2 -> TLR2	Expression	The anti-CD18 monoclonal antibody markedly reduced TLR2 expression in endothelial cells as induced by polymorphonuclear neutrophils.	14561708:1314	2	1		positive
LCN2 -> GFAP	Expression	Third, the LCN2-induced GFAP expression was blocked by a nitric oxide synthase inhibitor NG-monomethyl-L-arginine (Fig. 8F,G)., Because LCN2 also induced GFAP expression in astrocytes in our study (Fig. 6), we next attempted to determine whether NO is involved in the LCN2 actions in astrocytes., Rho/ROCK pathway appeared to play a pivotal role in regard to LCN2 actions on astrocyte morphology, ba…	19129400:366, 19129400:358, 19129400:384, 19129400:439	2	4		positive
PTPN6 -> CYBB	Expression	Consistent with this, SHP1 inhibition increases gp91PHOX and p67PHOXmRNA in undifferentiated U937 cells., In undifferentiated U937 cells, we found that overexpression of CS453-SHP1 increases gp91PHOX and p67PHOX mRNA abundance relative to control vector transfectants (Fig.2 C).	11483597:208, 11483597:223	2	2		positive
PTPN6 -> ITGB2	Expression	Surface expression of ß2 integrins is increased on motheaten polymorphonuclear leukocytes .	11067945:1301	2	1		positive
STAT3 -> CD14	Expression	STAT3 inhibitor pretreatment could also down-regulate high CD14 and CD16 expression by BxPC-3 conditioned medium treatment.	17545630:1248	2	1		positive
STAT3 -> CD9	Expression	Furthermore, activation of STAT3 induced the expression of CD9, indicating the LIF/STAT3 pathway is critical for maintaining CD9 expression., In a previous study, the addition of leukemia inhibitory factor or STAT3 activation induced CD9 expression in embryonic stem cells [13], which indicates that the leukemia inhibitory factor/STAT3 pathway is critical for maintaining CD9 expression.	11950938:5, 12954725:1222	2	2		positive
STAT3 -> CEBPA	Expression	Gene expression profile and quantitative PCR analysis of G-CSF-stimulated cell lines revealed that the expression of C/EBPalpha was up-regulated by the activation of Stat3., Treatment of freshly isolated adult rat hepatocytes with 10-100 mM ethanol rapidly (< 3 min) inhibits interleukin-6 (IL-6)-induced STAT3 activation, tyrosine and serine phosphorylation and IL-6-induced CCAAT enhancer binding …	15664994:3, 10486586:2, 15664994:261, 15664994:66, 15664994:47, 15664994:255, 15664994:266	2	7		positive
STAT3 -> CXCL10	Expression	Inhibitors of p38 mitogen-activated protein kinase, c-Jun N-terminal kinase (JNK), phosphatidylinositol-3-OH kinase and signal transducer and activator of transcription 3 decreased OSM-induced CXCL10 production.	19616927:6	2	1		positive
STAT3 -> HPGD	Expression	Activation of signal transducer and activator of transcription3 may augment potently the androgen bound receptor signaling and contribute to synergistic induction of 15-PGDH expression by combined treatments with IL-6 and dihydrotestosterone.	14749354:1215	2	1		positive
STAT3 -> OSMR	Expression	STAT3 activation further enhances OSMR expression, thereby establishing a positive-feedback loop., We found that Stat3flx/flx/NIC tumors expressed lower levels of both cebpd and osmr, two genes that are induced by Stat3 (28, 29)., We show that OSMR expression is dependent on LIF-induced STAT3 and that the subsequent OSMR-mediated signal inhibits the phosphorylation of STAT5 and coordinately activ…	20348953:1139, 19690134:1181, 18927239:1084	2	3		positive
STAT3 -> VIM	Expression	Specific inhibition of STAT3 activation by Janus kinase2-specific inhibitor AG490 blocked STAT3 phosphorylation, cell motility, induction of N-cadherin and vimentin expression and IL6 production., Stat3 can enhance transcription of the vimentin gene.	19088723:9, 14712222:1097	2	2		positive
TLR2 -> CD86	Expression	TLR2 is essential for neisserial porin up-regulation of B7-2 and class II MHC in B cells ., Anti-TLR2 blocked increases in the CD86 median fluorescence intensity, but not the percentage of cells positive for CD86., There may be some differences in the Toll-like receptor2-mediated signaling pathway between cytokine production and CD83/CD86 expression., This indicates that the up-regulation of B7-2…	11823477:142, 11160304:195, 11160323:247, 11823477:146, 11160323:191, 19109203:128, 11316801:237, 19109203:149, 11160304:179, 11823477:182	2	10		positive
TLR2 -> CEBPD	Expression	TLR2 signaling by LpqH induced expression of liver inhibitory protein and C/EBPd and enhanced expression of LAP at time points that correlated kinetically with the onset of inhibition of IFN-?-induced CIITA expression., Toll-like receptor2 stimulation also induces C/EBPd expression and binding to the CIITA promoter [31].	17982082:1080, 19629181:349	2	2		positive
TLR2 -> HSPB1	Expression	TLR1/2 ligand palmitoyl-3-cysteine-serine-lysine-4 (Pam3CSK4) induces activation of PKDs via a PKC-independent manner, and Pam3CSK4-induced expression of heat shock protein 27 and MCP-1, as well as activation of PKDs, is inhibited by Gö6976, but not by broad-spectrum PKC inhibitors, in mouse bone marrow-derived mast cells (26).	19414785:65	2	1		positive
TLR2 -> ITGAX	Expression	The TLR2 agonist Pam3Cys significantly stimulated the maturation of DCs by enhancing the surface expression of CD11c, MHC class I, MHC class II, CD40, CD80, and CD86.	19109203:128	2	1		positive
TLR2 -> ITGB2	Expression	Peptidoglycan (TLR2 ligand), flagellin (TLR5 ligand), and Imiquimod R837 (TLR7 ligand) could significantly upregulate cell surface expression of intercellular adhesion molecule (ICAM)-1 and CD18, and induce the release of IL-1beta, IL-6, IL-8, growth-related oncogene -alpha, and superoxides of eosinophils.	17332440:5	2	1		positive
TLR2 -> LCN2	Expression	LCN2 expression is increased in response to activation of TLR2 and TLR4 signaling by bacterial peptides (42).	18317594:1267	2	1		positive
TLR2 -> STAT3	Expression	TLR2 activation triggers STAT3 and Smad3 activation., TLR2 activation sequentially stimulates NF-?B, STAT3 and Smad3 activation., In addition, blockade of TLR2 abrogated peptidoglycan-SA-induced STAT3 and Smad3 activation. [thumbnail] ., Secondly, HSP60 activation of TLR2 mediates the expression and phosphorylation of Stat3 in tumor cells., These finding indicated that peptidoglycan-SA-stimulated…	20520770:250, 20520770:260, 20520770:255, 19654875:266, 20520770:318, 19654875:200, 20520770:319, 19654875:159, 19654875:164	2	9		positive
TREM2 -> CD86	Expression	Ligation of triggering receptor expressed on myeloid cells-2 induced increased cell surface expression of CD40, CD86, and MHC class II but Ag-capturing mechanisms were not down-regulated (53)., KARAP/DAP12-TREM2 triggering on human Dendritic cells promotes incomplete maturation process, i.e., Dendritic cells up-regulation of CCR7, CD40, CD86, and MHC class II molecules, but not TNF-alpha nor IL-1…	14978127:315, 15128777:291	2	2		positive

## Sheet: Networks centrality analysis
	Betweenness centrality original network			Betweenness centrality reduced network			Betweenness centrality expanded network
A2M	0		APOD	0		A2M	0
ABCA1	0		C3	0		ABCA1	0
ADAMTS1	0		CD14	12.5		ADAMTS1	0
AIF1	5.5		CD68	0		AIF1	2.9
ALOX5AP	0		CD86	0		ALOX5AP	0
APOD	0		CD9	0		ANGPT1	39.535
B2M	63		CEBPA	68		APOD	0
C3	0		CEBPD	22.5		AQP4	165.068
CASP1	0		CSF1	79		AXL	230.2
CCND1	31		CSF1R	6		B2M	41.686
CD14	52.73		CXCL10	0		BCL2	628.594
CD68	0		CYBB	0		BCL2A1	0
CD83	0		GFAP	10		BCL2L1	1061.93
CD86	0		HPGD	0		C3	0
CD9	0		HSPB1	0		CASP1	3.21
CEBPA	356		ITGAX	0		CAT	5
CEBPD	133.57		ITGB2	47		CCL3	282.545
CLU	0		LCN2	16		CCND1	392.224
CSF1	674.53		LGALS3	0		CD14	113.22
CSF1R	20		OSMR	0		CD44	924.268
Ctla2a	0		PROS1	0		CD68	0
CX3CR1	0		PTPN6	25		CD80	161.784
CXCL10	9.67		SOCS3	0		CD83	1.7
CYBB	0		STAT3	58.5		CD86	344.11
FCGR2B	0		TLR2	112.5		CD9	0
FLI1	6		TREM2	1		CEBPA	354.18
GFAP	37		VIM	0		CEBPB	432.14
GUSB	0					CEBPD	350.066
HLA-E	0					CLU	2.996
HPGD	0					CP	0
HSPB1	0					CSF1	988.465
HSPB8	0					CSF1R	92.782
ID3	0					Ctla2a	0
IFI27	0					CTSL1	40.5
IFIT3	0					CTSS	40.5
IL13RA1	0					CX3CR1	0
INPP5D	0					CXCL10	94.777
ISG15	0					CYBB	80.513
ITGAX	5					DUSP1	532.608
ITGB2	149.52					FCGR2B	0
ITGB5	0					FCGR3A	44
LCN2	16.33					FGF9	177.567
LGALS3	353.87					FLI1	35.317
LXN	0					GFAP	560.961
MCL1	0					GUSB	0
MET	0					HBEGF	168.93
NCF1	44					HLA-DQB1	0
NFATC1	48					HPGD	0
OSMR	0					HSPB1	9.019
P2RX7	11					HSPB8	0
PDPN	0					ID1	187.55
PROS1	0					ID3	0
PTGS1	0					IFI27	0
PTPN6	72					IFIT1	20.917
RBP1	0					IFIT2	62.748
S100A4	0					IFIT3	0
SBNO2	0					IL13RA1	0
SERPING1	0					INHBA	650.267
SOCS3	0					INPP5D	0
SOX9	24					ISG15	24.783
SRGN	0					ITGAX	11.428
STAT1	113.33					ITGB2	276.74
STAT3	268.23					ITGB5	0
SYNPO	0					LCN2	16
TF	0					LGALS1	25.155
TGFB1	1042.87					LGALS3	337.962
TGFBR1	0					LST1	3
TGFBR2	0					LXN	0
TGM2	0					MAFB	1.668
THBS2	0					MCL1	0
TLR2	436.37					MET	244.374
TNFRSF1A	0					MT2A	0
TREM2	1.53					NCF1	31.717
VIM	0					NFATC1	9.257
						NR3C1	131.252
						OSMR	10.283
						P2RX7	17.957
						P2RY6	1.182
						PDPN	0
						PLAT	0
						PPARD	244.374
						PRL	220.869
						PROS1	0
						PSMB8	0
						PTGS1	290.29
						PTGS2	2052.18
						PTK2	1.83
						PTPN6	9.028
						PTPRC	0.996
						RBP1	0
						S100A4	119.952
						S100A6	0
						S1PR3	0
						SBNO2	0
						SERPINA3	0
						SERPING1	0
						SLC14A1	0
						SMAD7	174.15
						SOCS3	346.939
						SOX9	246.458
						SRGN	0
						STAT1	412.833
						STAT3	222.061
						SYNPO	0
						TF	11.327
						TGFB1	3933.91
						TGFB2	663.781
						TGFBR1	0
						TGFBR2	79.328
						TGM2	92.376
						THBS2	0
						TLR2	783.062
						TNFRSF1A	3.917
						TREM2	0
						UCP2	0
						VEGFA	3165.61
						VIM	195.2
						ZEB2	1
